# Supplementary material for: Effect of dietary anthocyanins on the risk factors related to metabolic syndrome: A systematic review and meta-analysis
Source: PLoS One. 2025 Feb 10;20(2):e0315504. doi: 10.1371/journal.pone.0315504 (PMC11809928; doi:10.1371/journal.pone.0315504)
Supplement: S1 Table — (XLSX) [file pone.0315504.s005.xlsx]

## Sheet: Sheet1
Table 1
Common Definitions of Metabolic Syndrome
	Central obesity					hypertriglyceridemia	HDL-cholesterol	Hypertension	Hyperglycemia	Microalbuminuria
WHO(Glucose intolerance, impaired glucose tolerance or diabetes and/or insulin resistance and ≥2)	Waist-hip ratio for males >0.90, for females >0.85 and/or BMI >30 Kg/m2					TG ≥150 mg/dL (1.7 mmol/l)	HDL-C for males <35 mg/dL (0.9 mmol/L), for females <39 mg/dL (1.0 mmol/L)	BP for SBP ≥140 mm Hg or for DBP ≥90 mm Hg	insulin resistance	Urinary albumin excretion rate ≥ 20 µg/min or Albumin: creatinine ratio ≥ 30 mg/g
NCEP ATP III(≥3)	WC for males >102 cm (>40 in), females > 88 cm (>35 in)					TG ≥150 mg/dL or treatment for this lipid abnormality	HDL-C for males <40 mg/dL, females <50 mg/dL or taking medicine for dyslipidemia	BP for SBP ≥130 mm Hg or for DBP ≥85 mm Hg or treated for Hypertension	Fasting glucose ≥ 110 mg/dL or treatment with medication
AHA(≥3)	WC for males >102 cm (>40 in), females > 88 cm (>35 in)					TG ≥150mg/dL or On drug treatment for elevated triglycerides	HDL-C for males <40 mg/dL (1.03 mmol/L), females <50 mg/dL (1.30 mmol/L) or On drug treatment for reduced HDL-C	BP for SBP ≥130 mm Hg or for DBP ≥85 mm Hg or On antihypertensive drug treatment in a patient with a history of hypertension	Fasting glucose ≥100 mg/dL or On drug treatment for elevated glucose
IDF(central obesity and ≥ 2)	WC*	Europids	South Asians	Chinese	Japanese	TG ≥150mg/dL (1.7 mmol/L) or specific treatment for elevated triglycerides	HDL-C for males <40 mg/dL (1.03 mmol/L), females <50 mg/dL (1.29 mmol/L) or specific treatment this lipid abnormality	BP for SBP ≥130 mm Hg or for DBP ≥85 mm Hg or treatment of previously diagnosed hypertension	Fasting glucose ≥100 mg/dL (5.6 mmol/L) or previously diagnosed Type 2 diabetes
	Males	≥94cm	≥90cm	≥90cm	≥85cm
	Females	≥80cm	≥80cm	≥80cm	≥90cm
EGIR(Insulin resistance(highest quartile of HOMA values)and ≥2)	WC for males >94 cm, females >80 cm					TG ≥2.0 mmol/L (178 mg/dL) or treatment	HDL-C <1.0 mmol/L (39 mg/dL) or treated for dyslipidemia	BP for SBP ≥140 mm Hg or for DBP ≥90 mm Hg or treatment of previously diagnosed hypertension	Fasting glucose ≥6.1 mmol/L (110 mg/dL) but non-diabetic
If body mass index is > 30 kg/m2 then central obesity can be assumed, and waist circumference does not need to be measured.
Abbreviations: WHO -World Health Organization; NCEP ATP III -National Cholesterol Education Program-Adult Treatment Panel III; AHA -American Heart Association; IDF -International Diabetes Federation; EGIR -European Group for the Study of Insulin Resistance; WC -Waist circumference; BMI -Body Mass Index; SBP -Systolic Blood pressure; DBP -Diastolic Blood Pressure; BP -Blood Pressure; TG -Triglycer…
