# Supplementary material for: Effect of dietary anthocyanins on the risk factors related to metabolic syndrome: A systematic review and meta-analysis
Source: PLoS One. 2025 Feb 10;20(2):e0315504. doi: 10.1371/journal.pone.0315504 (PMC11809928; doi:10.1371/journal.pone.0315504)
Supplement: S2 Table — (XLSX) [file pone.0315504.s006.xlsx]

## Sheet: Reason
No.	Title	The first author	Inclusion/Exclusion	Reason
1	A Randomised Placebo-Controlled Study of Purified Anthocyanins on Cognition in Individuals at Increased Risk for Dementia.	Aarsland, D., et al.	Exclusion	Duplicate
2	A Randomised Placebo-Controlled Study of Purified Anthocyanins on Cognition in Individuals at Increased Risk for Dementia.	Aarsland, D., et al.	Exclusion	Duplicate
3	A Randomised Placebo-Controlled Study of Purified Anthocyanins on Cognition in Individuals at Increased Risk for Dementia.	Aarsland, D., et al.	Exclusion	Duplicate
4	Montmorency cherry supplementation attenuates vascular dysfunction induced by prolonged forearm occlusion in overweight, middle-aged men.	Aboo Bakkar, Z., et al.	Exclusion	Duplicate
5	No Effect of Isolated Anthocyanins from Bilberry Fruit and Black Rice on LDL Cholesterol or other Biomarkers of Cardiovascular Disease in Adults with Elevated Cholesterol: A Randomized, Placebo-Controlled, Cross-Over Trial.	Aboufarrag, H., et al.	Exclusion	Duplicate
6	No Effect of Isolated Anthocyanins from Bilberry Fruit and Black Rice on LDL Cholesterol or other Biomarkers of Cardiovascular Disease in Adults with Elevated Cholesterol: A Randomized, Placebo-Controlled, Cross-Over Trial.	Aboufarrag, H., et al.	Exclusion	Duplicate
7	No Effect of Isolated Anthocyanins from Bilberry Fruit and Black Rice on LDL Cholesterol or other Biomarkers of Cardiovascular Disease in Adults with Elevated Cholesterol: A Randomized, Placebo-Controlled, Cross-Over Trial.	Aboufarrag, H., et al.	Exclusion	Duplicate
8	The Effects of Anthocyanins and Their Microbial Metabolites on the Expression and Enzyme Activities of Paraoxonase 1, an Important Marker of HDL Function.	Aboufarrag, H. T., et al.	Exclusion	Duplicate
9	The Effects of Anthocyanins and Their Microbial Metabolites on the Expression and Enzyme Activities of Paraoxonase 1, an Important Marker of HDL Function.	Aboufarrag, H. T., et al.	Exclusion	Duplicate
10	Acute impact of Hibiscus sabdariffa calyces on postprandial lipids, biomarkers of insulin resistance and inflammation in humans.	Abubakar, S. M., et al.	Exclusion	Duplicate
11	The effect of long term storage on blackcurrant juice bioactivity in improving measures of exercise performance and recovery.	Actrn	Exclusion	Duplicate
12	ReJUICE your pain: the effect of dietary advice and a dietary supplement on pain outcomes in people experiencing chronic pain.	Actrn	Exclusion	Duplicate
13	Acute effect of food anthocyanins on cardiovascular disease biomarkers following a high fat meal challenge in overweight older adults.	Actrn	Exclusion	Duplicate
14	Mangosteen (<i>Garcinia mangostana</i>) flesh supplementation attenuates biochemical and morphological changes in the liver and kidney of high fat diet-induced obese rats.	Adyab, N. S. M., et al.	Exclusion	Duplicate
15	Sweetener influences plasma concentration of flavonoids in humans after an acute intake of a new (poly)phenol-rich beverage.	Agulló, V., et al.	Exclusion	Duplicate
16	Beverages based on second quality citrus fruits and maqui berry, a source of bioactive (Poly)phenols: Sorting out urine metabolites upon a longitudinal study.	Agulló, V., et al.	Exclusion	Duplicate
17	Beverages Based on Second Quality Citrus Fruits and Maqui Berry, a Source of Bioactive (Poly)phenols: Sorting Out Urine Metabolites upon a Longitudinal Study.	Agulló, V., et al.	Exclusion	Duplicate
18	Effects of Berry Anthocyanins on Cognitive Performance, Vascular Function and Cardiometabolic Risk Markers: A Systematic Review of Randomized Placebo-Controlled Intervention Studies in Humans.	Ahles, S., et al.	Exclusion	Duplicate
19	The Effect of Long-Term Aronia melanocarpa Extract Supplementation on Cognitive Performance, Mood, and Vascular Function: a Randomized Controlled Trial in Healthy, Middle-Aged Individuals.	Ahles, S., et al.	Exclusion	Duplicate
20	The Effect of Long-Term Aronia melanocarpa Extract Supplementation on Cognitive Performance, Mood, and Vascular Function: A Randomized Controlled Trial in Healthy, Middle-Aged Individuals.	Ahles, S., et al.	Exclusion	Duplicate
21	The effect of long-term aronia melanocarpa extract supplementation on cognitive performance, mood, and vascular function: A randomized controlled trial in healthy, middle-aged individuals.	Ahles, S., et al.	Exclusion	Duplicate
22	WOUND HEALING POTENTIAL OF <i>NAUCLEA LATIFOLIA</i> AND <i>MANIHOT ESCULENTA</i> LEAF EXTRACTS IN TYPE 1 DIABETIC RATS.	Ajayi, E. I. O., et al.	Exclusion	Duplicate
23	The effect of foliar application of boron and zinc on qualitative traits of hazelnut cultivars.	Alidust, M., et al.	Exclusion	Duplicate
24	Effects of dietary polyphenols on metabolic syndrome features in humans: a systematic review.	Amiot, M. J., et al.	Exclusion	Duplicate
25	Consumption of a drink containing extruded sorghum reduces glycaemic response of the subsequent meal.	Anunciação, P. C., et al.	Exclusion	Duplicate
26	Differences in the Effects of Anthocyanin Supplementation on Glucose and Lipid Metabolism According to the Structure of the Main Anthocyanin: A Meta-Analysis of Randomized Controlled Trials.	Araki, R., et al.	Exclusion	Duplicate
27	Differences in the Effects of Anthocyanin Supplementation on Glucose and Lipid Metabolism According to the Structure of the Main Anthocyanin: A Meta-Analysis of Randomized Controlled Trials.	Araki, R., et al.	Exclusion	Duplicate
28	Myrciaria cauliflora peel flour had a hypolipidemic effect in rats fed a moderately high-fat diet.	Araújo, C. R., et al.	Exclusion	Duplicate
29	Effectiveness of anthocyanins rich foods on cardiometabolic factors in individuals with metabolic syndrome: a systematic review and meta-analysis.	Araya-Quintanilla, F., et al.	Exclusion	Duplicate
30	Effectiveness of anthocyanins rich foods on cardiometabolic factors in individuals with metabolic syndrome: a systematic review and meta-analysis.	Araya-Quintanilla, F., et al.	Exclusion	Duplicate
31	Freeze-dried bilberry (<i>Vaccinium myrtillus</i>) dietary supplement improves walking distance and lipids after myocardial infarction: an open-label randomized clinical trial.	Arevström, L., et al.	Exclusion	Duplicate
32	Investigation of the Lipid-Modifying and Antiinflammatory Effects of <i>Cornus mas</i> L. Supplementation on Dyslipidemic Children and Adolescents.	Asgary, S., et al.	Exclusion	Duplicate
33	Investigation of the lipid-modifying and antiinflammatory effects of cornus mas L. supplementation on dyslipidemic children and adolescents.	Asgary, S., et al.	Exclusion	Duplicate
34	Investigation of the lipid-modifying and antiinflammatory effects of Cornus mas L. supplementation on dyslipidemic children and adolescents.	Asgary, S., et al.	Exclusion	Duplicate
35	Biochemical and histopathological study of the anti-hyperglycemic and anti-hyperlipidemic effects of cornelian cherry (Cornus mas L.) in alloxan-induced diabetic rats.	Asgary, S., et al.	Exclusion	Duplicate
36	Evaluation of the effect of Vaccinium arctostaphylos L. fruit extract on serum inflammatory biomarkers in adult hyperlipidemic patients: a randomized double-blind placebo-controlled clinical trial.	Asgary, S., et al.	Exclusion	Duplicate
37	Evaluation of the effect of Vacciniumarctostaphylos L. fruit extract on serum inflammatory biomarkers in adult hyperlipidemic patients: a randomized double-blind placebo-controlled clinical trial.	Asgary, S., et al.	Exclusion	Duplicate
38	Evaluation of the effect of Vacciniumarctostaphylos L. fruit extract on serum inflammatory biomarkers in adult hyperlipidemic patients: A randomized double-blind placebo-controlled clinical trial.	Asgary, S., et al.	Exclusion	Duplicate
39	Phytochemistry, Traditional Uses and Pharmacological Profile of Rose Hip: A Review.	Ayati, Z., et al.	Exclusion	Duplicate
40	Phytochemistry, Traditional Uses and Pharmacological Profile of Rose Hip: A Review.	Ayati, Z., et al.	Exclusion	Duplicate
41	Ethnobotany, phytochemistry and traditional uses of curcuma spp. and pharmacological profile of two important species (C. longa and C. zedoaria): A Review.	Ayati, Z., et al.	Exclusion	Duplicate
42	Montmorency cherry supplementation attenuates vascular dysfunction induced by prolonged forearm occlusion in overweight, middle-aged men.	Bakkar, Z. A., et al.	Exclusion	Duplicate
43	Montmorency cherry supplementation attenuates vascular dysfunction induced by prolonged forearm occlusion in overweight, middle-aged men.	Bakkar, Z. A., et al.	Exclusion	Duplicate
44	Antioxidative activity and health benefits of anthocyanin-rich fruit juice in healthy volunteers.	Bakuradze, T., et al.	Exclusion	Duplicate
45	Ballard, C. R. and M. R. Maróstica (2018). Health Benefits of Flavonoids. Bioactive Compounds: Health Benefits and Potential Applications: 185-201.		Exclusion	Duplicate
46	Strawberry as a functional food: an evidence-based review.	Basu, A., et al.	Exclusion	Duplicate
47	Effects of <i>Bi</i>lberry and <i>O</i>at intake on lipids, inflammation and exercise capacity after <i>A</i>cute <i>M</i>yocardial <i>I</i>nfarction (BIOAMI): study protocol for a randomized, double-blind, placebo-controlled trial.	Bergh, C., et al.	Exclusion	Duplicate
48	Effects of Bilberry and Oat intake on lipids, inflammation and exercise capacity after Acute Myocardial Infarction (BIOAMI): study protocol for a randomized, double-blind, placebo-controlled trial.	Bergh, C., et al.	Exclusion	Duplicate
49	Queen Garnet plum juice and raspberry cordial in mildly hypertensive obese or overweight subjects: A randomized, double-blind study.	Bhaswant, M., et al.	Exclusion	Duplicate
50	Cyanidin 3-glucoside improves diet-induced metabolic syndrome in rats.	Bhaswant, M., et al.	Exclusion	Duplicate
51	Cyanidin 3-glucoside improves diet-induced metabolic syndrome in rats.	Bhaswant, M., et al.	Exclusion	Duplicate
52	The role of bioactives in energy metabolism and metabolic syndrome.	Bordoni, A., et al.	Exclusion	Duplicate
53	Polyphenol-rich bilberry ameliorates total cholesterol and LDL-cholesterol when implemented in the diet of Zucker diabetic fatty rats.	Brader, L., et al.	Exclusion	Duplicate
54	The Effect of a Pilot Dietary Intervention on Pain Outcomes in Patients Attending a Tertiary Pain Service.	Brain, K., et al.	Exclusion	Duplicate
55	The Effect of a Pilot Dietary Intervention on Pain Outcomes in Patients Attending a Tertiary Pain Service.	Brain, K., et al.	Exclusion	Duplicate
56	Effectiveness of "Moro" Blood Orange Citrus sinensis Osbeck (Rutaceae) Standardized Extract on Weight Loss in Overweight but Otherwise Healthy Men and Women-A Randomized Double-Blind Placebo-Controlled Study.	Briskey, D., et al.	Exclusion	Duplicate
57	Effectiveness of "Moro" Blood Orange Citrus sinensis Osbeck (Rutaceae) Standardized Extract on Weight Loss in Overweight but Otherwise Healthy Men and Women-A Randomized Double-Blind Placebo-Controlled Study.	Briskey, D., et al.	Exclusion	Duplicate
58	Effectiveness of "Moro" Blood Orange <i>Citrus sinensis</i> Osbeck (Rutaceae) Standardized Extract on Weight Loss in Overweight but Otherwise Healthy Men and Women-A Randomized Double-Blind Placebo-Controlled Study.	Briskey, D., et al.	Exclusion	Duplicate
59	Consumption of oils and anthocyanins may positively modulate PPAR-γ expression in chronic noncommunicable diseases: A systematic review.	Brum, I., et al.	Exclusion	Duplicate
60	Consumption of oils and anthocyanins may positively modulate PPAR-γ expression in chronic noncommunicable diseases: A systematic review.	Brum, I. D. D., et al.	Exclusion	Duplicate
61	A dietary intervention of bioactive enriched foods aimed at adults at risk of metabolic syndrome: Protocol and results from PATHWAY-27 pilot study.	Bub, A., et al.	Exclusion	Duplicate
62	A Dietary Intervention of Bioactive Enriched Foods Aimed at Adults at Risk of Metabolic Syndrome: Protocol and Results from PATHWAY-27 Pilot Study.	Bub, A., et al.	Exclusion	Duplicate
63	A Dietary Intervention of Bioactive Enriched Foods Aimed at Adults at Risk of Metabolic Syndrome: Protocol and Results from PATHWAY-27 Pilot Study.	Bub, A., et al.	Exclusion	Duplicate
64	Malvidin-3-glucoside bioavailability in humans after ingestion of red wine, dealcoholized red wine and red grape juice.	Bub, A., et al.	Exclusion	Duplicate
65	Malvidin-3-glucoside bioavailability in humans after ingestion of red wine, dealcoholized red wine and red grape juice.	Bub, A., et al.	Exclusion	Duplicate
66	Effects of a carrot juice intervention on plasma carotenoids, oxidative stress, and inflammation in overweight breast cancer survivors.	Butalla, A. C., et al.	Exclusion	Duplicate
67	Effects of a carrot juice intervention on plasma carotenoids, oxidative stress, and inflammation in overweight breast cancer survivors.	Butalla, A. C., et al.	Exclusion	Duplicate
68	Effects of a Carrot Juice Intervention on Plasma Carotenoids, Oxidative Stress, and Inflammation in Overweight Breast Cancer Survivors.	Butalla, A. C., et al.	Exclusion	Duplicate
69	Clinical evaluation of Moro (Citrus sinensis (L.) Osbeck) orange juice supplementation for the weight management.	Cardile, V., et al.	Exclusion	Duplicate
70	Clinical evaluation of Moro (Citrus sinensis (L.) Osbeck) orange juice supplementation for the weight management.	Cardile, V., et al.	Exclusion	Duplicate
71	Castro-Acosta, M. L., et al. (2016). Berries and anthocyanins: Promising functional food ingredients with postprandial glycaemia-lowering effects. Proceedings of the Nutrition Society.		Exclusion	Duplicate
72	Berries and anthocyanins: promising functional food ingredients with postprandial glycaemia-lowering effects.	Castro-Acosta, M. L., et al.	Exclusion	Duplicate
73	Drinks containing anthocyanin-rich blackcurrant extract decrease postprandial blood glucose, insulin and incretin concentrations.	Castro-Acosta, M. L., et al.	Exclusion	Duplicate
74	Drinks containing anthocyanin-rich blackcurrant extract decrease postprandial blood glucose, insulin and incretin concentrations.	Castro-Acosta, M. L., et al.	Exclusion	Duplicate
75	Drinks containing anthocyanin-rich blackcurrant extract decrease postprandial blood glucose, insulin and incretin concentrations.	Castro-Acosta, M. L., et al.	Exclusion	Duplicate
76	Apple and blackcurrant polyphenol-rich drinks decrease postprandial glucose, insulin and incretin response to a high-carbohydrate meal in healthy men and women.	Castro-Acosta, M. L., et al.	Exclusion	Duplicate
77	Apple and blackcurrant polyphenol-rich drinks decrease postprandial glucose, insulin and incretin response to a high-carbohydrate meal in healthy men and women.	Castro-Acosta, M. L., et al.	Exclusion	Duplicate
78	Polyphenol Effects on Cholesterol Metabolism via Bile Acid Biosynthesis, CYP7A1: A Review.	Chambers, K. F., et al.	Exclusion	Duplicate
79	Impact of short-term bilberry supplementation on glycemic control, cardiovascular disease risk factors, and antioxidant status in Chinese patients with type 2 diabetes.	Chan, S. W., et al.	Exclusion	Duplicate
80	The Effect of Hokkaido RedWines on Vascular Outcomes in Healthy Adult Men.	Charoenwoodhipong, P., et al.	Exclusion	Duplicate
81	Effect of anthocyanin supplementation on ß cell function and insulin sensitivity in subjects with isolated impaired glucose tolerance: a double-blind, randomized, placebo-controlled trial.	ChiCtr	Exclusion	Duplicate
82	Effect of anthocyanin supplementation on islet function and insulin sensitivity in subjects with isolated impaired glucose tolerance: a double-blind, randomized, placebo-controlled trial.	ChiCtr	Exclusion	Duplicate
83	Improvement on blood pressure and skin using roselle drink: A clinical trial.	Chiu, H. F., et al.	Exclusion	Duplicate
84	Improvement on blood pressure and skin using roselle drink: A clinical trial.	Chiu, H. F., et al.	Exclusion	Duplicate
85	Improvement on blood pressure and skin using roselle drink: A clinical trial.	Chiu, H. F., et al.	Exclusion	Duplicate
86	The Impact of an 8-Week Supplementation with Fermented and Non-Fermented Aronia Berry Pulp on Cardiovascular Risk Factors in Individuals with Type 2 Diabetes.	Christiansen, C. B., et al.	Exclusion	Duplicate
87	The Impact of an 8-Week Supplementation with Fermented and Non-Fermented Aronia Berry Pulp on Cardiovascular Risk Factors in Individuals with Type 2 Diabetes.	Christiansen, C. B., et al.	Exclusion	Duplicate
88	Chumpookam, J. and P. Jomngam (2018). Antioxidant activity and nutritional value in mature fruit of seven mulberry cultivars. International Forum on Horticultural Product Quality, Bangkok, THAILAND, Int Soc Horticultural Science.		Exclusion	Duplicate
89	New Zealand blackcurrant extract improves cycling performance and fat oxidation in cyclists.	Cook, M. D., et al.	Exclusion	Duplicate
90	New Zealand blackcurrant extract improves cycling performance and fat oxidation in cyclists.	Cook, M. D., et al.	Exclusion	Duplicate
91	New Zealand blackcurrant extract improves cycling performance and fat oxidation in cyclists.	Cook, M. D., et al.	Exclusion	Duplicate
92	Dose effects of New Zealand blackcurrant on substrate oxidation and physiological responses during prolonged cycling.	Cook, M. D., et al.	Exclusion	Duplicate
93	Dose effects of New Zealand blackcurrant on substrate oxidation and physiological responses during prolonged cycling.	Cook, M. D., et al.	Exclusion	Duplicate
94	Dose effects of New Zealand blackcurrant on substrate oxidation and physiological responses during prolonged cycling.	Cook, M. D., et al.	Exclusion	Duplicate
95	A randomized placebo-controlled cross-over study on the effects of anthocyanins on inflammatory and metabolic responses to a high-fat meal in healthy subjects.	Cremonini, E., et al.	Exclusion	Duplicate
96	A randomized placebo-controlled cross-over study on the effects of anthocyanins on inflammatory and metabolic responses to a high-fat meal in healthy subjects.	Cremonini, E., et al.	Exclusion	Duplicate
97	A randomized placebo-controlled cross-over study on the effects of anthocyanins on inflammatory and metabolic responses to a high-fat meal in healthy subjects.	Cremonini, E., et al.	Exclusion	Duplicate
98	Blueberry anthocyanin intake attenuates the postprandial cardiometabolic effect of an energy-dense food challenge: results from a double blind, randomized controlled trial in metabolic syndrome participants.	Curtis, P. J., et al.	Exclusion	Duplicate
99	Blueberry anthocyanin intake attenuates the postprandial cardiometabolic effect of an energy-dense food challenge: Results from a double blind, randomized controlled trial in metabolic syndrome participants.	Curtis, P. J., et al.	Exclusion	Duplicate
100	Blueberry anthocyanin intake attenuates the postprandial cardiometabolic effect of an energy-dense food challenge: Results from a double blind, randomized controlled trial in metabolic syndrome participants.	Curtis, P. J., et al.	Exclusion	Duplicate
101	Blueberry anthocyanin intake attenuates the postprandial cardiometabolic effect of an energy-dense food challenge: Results from a double blind, randomized controlled trial in metabolic syndrome participants.	Curtis, P. J., et al.	Exclusion	Duplicate
102	Cardiovascular disease risk biomarkers and liver and kidney function are not altered in postmenopausal women after ingesting an elderberry extract rich in anthocyanins for 12 weeks.	Curtis, P. J., et al.	Exclusion	Duplicate
103	Cardiovascular disease risk biomarkers and liver and kidney function are not altered in postmenopausal women after ingesting an elderberry extract rich in anthocyanins for 12 weeks.	Curtis, P. J., et al.	Exclusion	Duplicate
104	Cardiovascular Disease Risk Biomarkers and Liver and Kidney Function Are Not Altered in Postmenopausal Women after Ingesting an Elderberry Extract Rich in Anthocyanins for 12 Weeks.	Curtis, P. J., et al.	Exclusion	Duplicate
105	Blueberries improve biomarkers of cardiometabolic function in participants with metabolic syndrome-results from a 6-month, double-blind, randomized controlled trial.	Curtis, P. J., et al.	Exclusion	Duplicate
106	Blueberries improve biomarkers of cardiometabolic function in participants with metabolic syndrome-results from a 6-month, double-blind, randomized controlled trial.	Curtis, P. J., et al.	Exclusion	Duplicate
107	Blueberries improve biomarkers of cardiometabolic function in participants with metabolic syndrome-results from a 6-month, double-blind, randomized controlled trial.	Curtis, P. J., et al.	Exclusion	Duplicate
108	Chronic and postprandial effect of blueberries on cognitive function, alertness, and mood in participants with metabolic syndrome - results from a six-month, double-blind, randomized controlled trial.	Curtis, P. J., et al.	Exclusion	Duplicate
109	Chronic and postprandial effect of blueberries on cognitive function, alertness, and mood in participants with metabolic syndrome – results from a six-month, double-blind, randomized controlled trial.	Curtis, P. J., et al.	Exclusion	Duplicate
110	Chronic and postprandial effect of blueberries on cognitive function, alertness, and mood in participants with metabolic syndrome – results from a six-month, double-blind, randomized controlled trial.	Curtis, P. J., et al.	Exclusion	Duplicate
111	Effect of anthocyanin supplementation on cardio-metabolic biomarkers: A systematic review and meta-analysis of randomized controlled trials.	Daneshzad, E., et al.	Exclusion	Duplicate
112	Effect of anthocyanin supplementation on cardio-metabolic biomarkers: A systematic review and meta-analysis of randomized controlled trials.	Daneshzad, E., et al.	Exclusion	Duplicate
113	A Randomized Clinical Trial Evaluating the Efficacy of an Anthocyanin- Maqui Berry Extract (Delphinol®) on Oxidative Stress Biomarkers.	Davinelli, S., et al.	Exclusion	Duplicate
114	A Randomized Clinical Trial Evaluating the Efficacy of an Anthocyanin-Maqui Berry Extract (Delphinol®) on Oxidative Stress Biomarkers.	Davinelli, S., et al.	Exclusion	Duplicate
115	A Randomized Clinical Trial Evaluating the Efficacy of an Anthocyanin-Maqui Berry Extract (Delphinol®) on Oxidative Stress Biomarkers.	Davinelli, S., et al.	Exclusion	Duplicate
116	A Randomized Clinical Trial Evaluating the Efficacy of an Anthocyanin-Maqui Berry Extract (Delphinol®) on Oxidative Stress Biomarkers.	Davinelli, S., et al.	Exclusion	Duplicate
117	Acai (<i>Euterpe oleracea</i> Mart.) and jucara (<i>Euterpe edulis</i> Mart.) juices improved HDL-c levels and antioxidant defense of healthy adults in a 4-week randomized cross-over study.	de Liz, S., et al.	Exclusion	Duplicate
118	Açaí (Euterpe oleracea Mart.) and juçara (Euterpe edulis Mart.) juices improved HDL-c levels and antioxidant defense of healthy adults in a 4-week randomized cross-over study.	de Liz, S., et al.	Exclusion	Duplicate
119	Fasting serum hippuric acid is elevated after bilberry (Vaccinium myrtillus) consumption and associates with improvement of fasting glucose levels and insulin secretion in persons at high risk of developing type 2 diabetes.	de Mello, V. D., et al.	Exclusion	Duplicate
120	Fasting serum hippuric acid is elevated after bilberry (<i>Vaccinium myrtillus</i>) consumption and associates with improvement of fasting glucose levels and insulin secretion in persons at high risk of developing type 2 diabetes.	de Mello, V. D. F., et al.	Exclusion	Duplicate
121	Fasting serum hippuric acid is elevated after bilberry (Vaccinium myrtillus) consumption and associates with improvement of fasting glucose levels and insulin secretion in persons at high risk of developing type 2 diabetes.	de Mello, V. D. F., et al.	Exclusion	Duplicate
122	The effects of Montmorency tart cherry juice supplementation and FATMAX exercise on fat oxidation rates and cardio-metabolic markers in healthy humans.	Desai, T., et al.	Exclusion	Duplicate
123	The effects of Montmorency tart cherry juice supplementation and FATMAX exercise on fat oxidation rates and cardio-metabolic markers in healthy humans.	Desai, T., et al.	Exclusion	Duplicate
124	The effects of Montmorency tart cherry juice supplementation and FATMAX exercise on fat oxidation rates and cardio-metabolic markers in healthy humans.	Desai, T., et al.	Exclusion	Duplicate
125	Effects of Montmorency tart cherry supplementation on cardio-metabolic markers in metabolic syndrome participants: A pilot study.	Desai, T., et al.	Exclusion	Duplicate
126	Effects of short-term continuous Montmorency tart cherry juice supplementation in participants with metabolic syndrome.	Desai, T., et al.	Exclusion	Duplicate
127	Effects of short-term continuous Montmorency tart cherry juice supplementation in participants with metabolic syndrome.	Desai, T., et al.	Exclusion	Duplicate
128	Anthocyanins attenuate vascular and inflammatory responses to a high fat high energy meal challenge in overweight older adults: a cross-over, randomized, double-blind clinical trial.	do Rosario, V. A., et al.	Exclusion	Duplicate
129	Anthocyanins attenuate vascular and inflammatory responses to a high fat high energy meal challenge in overweight older adults: A cross-over, randomized, double-blind clinical trial.	do Rosario, V. A., et al.	Exclusion	Duplicate
130	Anthocyanins attenuate vascular and inflammatory responses to a high fat high energy meal challenge in overweight older adults: A cross-over, randomized, double-blind clinical trial.	do Rosario, V. A., et al.	Exclusion	Duplicate
131	Anthocyanins attenuate vascular and inflammatory responses to a high fat high energy meal challenge in overweight older adults: A cross-over, randomized, double-blind clinical trial.	do Rosario, V. A., et al.	Exclusion	Duplicate
132	Food anthocyanins decrease concentrations of TNF-α in older adults with mild cognitive impairment: A randomized, controlled, double blind clinical trial.	do Rosario, V. A., et al.	Exclusion	Duplicate
133	Food anthocyanins decrease concentrations of TNF-α in older adults with mild cognitive impairment: A randomized, controlled, double blind clinical trial.	do Rosario, V. A., et al.	Exclusion	Duplicate
134	Food anthocyanins decrease concentrations of TNF-α in older adults with mild cognitive impairment: A randomized, controlled, double blind clinical trial.	do Rosario, V. A., et al.	Exclusion	Duplicate
135	The Postprandial Effect of Anthocyanins on Cardiovascular Disease Risk Factors: a Systematic Literature Review of High-Fat Meal Challenge Studies.	do Rosario, V. A., et al.	Exclusion	Duplicate
136	The Postprandial Effect of Anthocyanins on Cardiovascular Disease Risk Factors: a Systematic Literature Review of High-Fat Meal Challenge Studies.	do Rosario, V. A., et al.	Exclusion	Duplicate
137	Consumption of a polyphenol-rich grape-wine extract lowers ambulatory blood pressure in mildly hypertensive subjects.	Draijer, R., et al.	Exclusion	Duplicate
138	Pistachio nuts: composition and potential health benefits.	Dreher, M. L.	Exclusion	Duplicate
139	Saskatoon Berry <i>Amelanchier alnifolia</i> Regulates Glucose Metabolism and Improves Cardiovascular and Liver Signs of Diet-Induced Metabolic Syndrome in Rats.	du Preez, R., et al.	Exclusion	Duplicate
140	Saskatoon Berry Amelanchier alnifolia Regulates Glucose Metabolism and Improves Cardiovascular and Liver Signs of Diet-Induced Metabolic Syndrome in Rats.	du Preez, R., et al.	Exclusion	Duplicate
141	The effects of cranberry juice consumption on antioxidant status and biomarkers relating to heart disease and cancer in healthy human volunteers.	Duthie, S. J., et al.	Exclusion	Duplicate
142	The effects of cranberry juice consumption on antioxidant status and biomarkers relating to heart disease and cancer in healthy human volunteers.	Duthie, S. J., et al.	Exclusion	Duplicate
143	Do flavonoid intakes of postmenopausal women with breast cancer vary on very low fat diets?	Dwyer, J., et al.	Exclusion	Duplicate
144	Do flavonoid intakes of postmenopausal women with breast cancer vary on very low fat diets?	Dwyer, J., et al.	Exclusion	Duplicate
145	Do flavonoid intakes of postmenopausal women with breast cancer vary on very low fat diets?	Dwyer, J., et al.	Exclusion	Duplicate
146	Strawberry anthocyanin and its association with postprandial inflammation and insulin.	Edirisinghe, I., et al.	Exclusion	Duplicate
147	Effects of flavonoid rich fruits on hypertension in adults: A systematic review.	Ellwood, L., et al.	Exclusion	Duplicate
148	The effect of barberry (Berberis integerrima) on lipid profile and systemic inflammation in subjects with cardiovascular risk factors: a randomized controlled trial.	Emamat, H., et al.	Exclusion	Duplicate
149	The effect of barberry (Berberis integerrima) on lipid profile and systemic inflammation in subjects with cardiovascular risk factors: a randomized controlled trial.	Emamat, H., et al.	Exclusion	Duplicate
150	The effect of barberry (Berberis integerrima) on lipid profile and systemic inflammation in subjects with cardiovascular risk factors: a randomized controlled trial.	Emamat, H., et al.	Exclusion	Duplicate
151	Physicochemical quality, antioxidant capacity and nutritional value of edible flowers of some wild dahlia species.	Espejel, E. A. R., et al.	Exclusion	Duplicate
152	Lack of a synergistic effect on cardiometabolic and redox markers in a dietary supplementation with anthocyanins and xanthophylls in postmenopausal women.	Estévez-Santiago, R., et al.	Exclusion	Duplicate
153	Lack of a Synergistic Effect on Cardiometabolic and Redox Markers in a Dietary Supplementation with Anthocyanins and Xanthophylls in Postmenopausal Women.	Estévez-Santiago, R., et al.	Exclusion	Duplicate
154	The effect of anthocyanin-rich foods or extracts on vascular function in adults: A systematic review and meta-analysis of randomised controlled trials.	Fairlie-Jones, L., et al.	Exclusion	Duplicate
155	The Effect of Anthocyanin-Rich Foods or Extracts on Vascular Function in Adults: A Systematic Review and Meta-Analysis of Randomised Controlled Trials.	Fairlie-Jones, L., et al.	Exclusion	Duplicate
156	Effect of dietary anthocyanins on biomarkers of glycemic control and glucose metabolism: A systematic review and meta-analysis of randomized clinical trials.	Fallah, A. A., et al.	Exclusion	Duplicate
157	Effect of dietary anthocyanins on biomarkers of glycemic control and glucose metabolism: A systematic review and meta-analysis of randomized clinical trials.	Fallah, A. A., et al.	Exclusion	Duplicate
158	Efficacy and Mechanism of Polymerized Anthocyanin from Grape-Skin Extract on High-Fat-Diet-Induced Nonalcoholic Fatty Liver Disease.	Fan, M., et al.	Exclusion	Duplicate
159	Efficacy and Mechanism of Polymerized Anthocyanin from Grape-Skin Extract on High-Fat-Diet-Induced Nonalcoholic Fatty Liver Disease.	Fan, M. Q., et al.	Exclusion	Duplicate
160	ASSESSMENT OF PURPLE SWEET POTATO FLOUR ANTIN 2 AND ANTIN 3 VARIETIES NUTRITIONAL QUALITY USING VARIOUS DRYING TEMPERATURE.	Farida, S., et al.	Exclusion	Duplicate
161	<i>Euterpe edulis</i> Extract but Not Oil Enhances Antioxidant Defenses and Protects against Nonalcoholic Fatty Liver Disease Induced by a High-Fat Diet in Rats.	Freitas, R. B., et al.	Exclusion	Duplicate
162	Euterpe edulis Extract but Not Oil Enhances Antioxidant Defenses and Protects against Nonalcoholic Fatty Liver Disease Induced by a High-Fat Diet in Rats.	Freitas, R. B., et al.	Exclusion	Duplicate
163	Consumption of whole purple and regular wheat modestly improves metabolic markers in adults with elevated high-sensitivity C-reactive protein: a randomised, single-blind parallel-arm study.	Gamel, T. H., et al.	Exclusion	Duplicate
164	Consumption of whole purple and regular wheat modestly improves metabolic markers in adults with elevated high-sensitivity C-reactive protein: a randomised, single-blind parallel-arm study.	Gamel, T. H., et al.	Exclusion	Duplicate
165	Consumption of whole purple and regular wheat modestly improves metabolic markers in adults with elevated high-sensitivity C-reactive protein: A randomised, single-blind parallel-arm study.	Gamel, T. H., et al.	Exclusion	Duplicate
166	Meta-Analysis of the Effects of Foods and Derived Products Containing Ellagitannins and Anthocyanins on Cardiometabolic Biomarkers: Analysis of Factors Influencing Variability of the Individual Responses.	García-Conesa, M. T., et al.	Exclusion	Duplicate
167	Meta-Analysis of the Effects of Foods and Derived Products Containing Ellagitannins and Anthocyanins on Cardiometabolic Biomarkers: Analysis of Factors Influencing Variability of the Individual Responses.	García-Conesa, M. T., et al.	Exclusion	Duplicate
168	Regular Consumption of Cocoa and Red Berries as a Strategy to Improve Cardiovascular Biomarkers via Modulation of Microbiota Metabolism in Healthy Aging Adults.	García-Cordero, J., et al.	Exclusion	Duplicate
169	Regular Consumption of Cocoa and Red Berries as a Strategy to Improve Cardiovascular Biomarkers via Modulation of Microbiota Metabolism in Healthy Aging Adults.	García-Cordero, J., et al.	Exclusion	Duplicate
170	Regular Consumption of Cocoa and Red Berries as a Strategy to Improve Cardiovascular Biomarkers via Modulation of Microbiota Metabolism in Healthy Aging Adults.	García-Cordero, J., et al.	Exclusion	Duplicate
171	Neurocognitive effects of cocoa and red-berries consumption in healthy adults.	García-Cordero, J., et al.	Exclusion	Duplicate
172	DHA-induced perturbation of human serum metabolome. Role of the food matrix and Co-administration of oat β-glucan and anthocyanins.	Ghini, V., et al.	Exclusion	Duplicate
173	Cranberry extract attenuates hepatic inflammation in high-fat-fed obese mice.	Glisan, S. L., et al.	Exclusion	Duplicate
174	Red grapefruit positively influences serum triglyceride level in patients suffering from coronary atherosclerosis: studies in vitro and in humans.	Gorinstein, S., et al.	Exclusion	Duplicate
175	Effect of anthocyanin-rich extract from black rice (Oryza sativa L. indica) on hyperlipidemia and insulin resistance in fructose-fed rats.	Guo, H., et al.	Exclusion	Duplicate
176	Effects of aqueous extracts of dried calyx of sour tea (Hibiscus sabdariffa L.) on polygenic dyslipidemia: a randomized clinical trial.	Hajifaraji, M., et al.	Exclusion	Duplicate
177	Effect of red wine and red grape extract on blood lipids, haemostatic factors, and other risk factors for cardiovascular disease.	Hansen, A. S., et al.	Exclusion	Duplicate
178	Effect of red wine and red grape extract on blood lipids, haemostatic factors, and other risk factors for cardiovascular disease.	Hansen, A. S., et al.	Exclusion	Duplicate
179	Effect of red wine and red grape extract on blood lipids, haemostatic factors, and other risk factors for cardiovascular disease.	Hansen, A. S., et al.	Exclusion	Duplicate
180	A review and update on the use of <i>Hibiscus sabdariffa</i> (karkadeh) in the treatment of essential hypertension.	Hashmi, T., et al.	Exclusion	Duplicate
181	NO EFFECT OF CONCENTRATED ANTHOCYANINS WITH HIGH ANTI-OXIDANT PROPERTIES ON BP IN PATIENTS WITH MILD HYPERTENSION; A RANDOMIZED PLACEBO-CONTROLLED CROSS-OVER STUDY.	Hassellund, S., et al.	Exclusion	Duplicate
182	Effects of anthocyanins on cardiovascular risk factors and inflammation in pre-hypertensive men: A double-blind randomized placebo-controlled crossover study.	Hassellund, S. S., et al.	Exclusion	Duplicate
183	Effects of anthocyanins on cardiovascular risk factors and inflammation in pre-hypertensive men: a double-blind randomized placebo-controlled crossover study.	Hassellund, S. S., et al.	Exclusion	Duplicate
184	Effects of anthocyanins on cardiovascular risk factors and inflammation in pre-hypertensive men: a double-blind randomized placebo-controlled crossover study.	Hassellund, S. S., et al.	Exclusion	Duplicate
185	Effects of anthocyanins on blood pressure and stress reactivity: A double-blind randomized placebo-controlled crossover study.	Hassellund, S. S., et al.	Exclusion	Duplicate
186	Effects of anthocyanins on blood pressure and stress reactivity: a double-blind randomized placebo-controlled crossover study.	Hassellund, S. S., et al.	Exclusion	Duplicate
187	Effects of anthocyanins on blood pressure and stress reactivity: a double-blind randomized placebo-controlled crossover study.	Hassellund, S. S., et al.	Exclusion	Duplicate
188	[Therapeutic use Hibiscus sabadariffa extract in the treatment of hypercholesterolemia. A randomized clinical trial].	Hernández-Pérez, F. and A. Herrera-Arellano	Exclusion	Duplicate
189	[Therapeutic use Hibiscus sabadariffa extract in the treatment of hypercholesterolemia. A randomized clinical trial].	Hernández-Pérez, F. and A. Herrera-Arellano	Exclusion	Duplicate
190	Effectiveness and tolerability of a standardized extract from <i>Hibiscus sabdariffa</i> in patients with mild to moderate hypertension:: a controlled and randomized clinical trial.	Herrera-Arellano, A., et al.	Exclusion	Duplicate
191	Effectiveness and tolerability of a standardized extract from Hibiscus sabdariffa in patients with mild to moderate hypertension: A controlled and randomized clinical trial.	Herrera-Arellano, A., et al.	Exclusion	Duplicate
192	Effectiveness and tolerability of a standardized extract from Hibiscus sabdariffa in patients with mild to moderate hypertension: a controlled and randomized clinical trial.	Herrera-Arellano, A., et al.	Exclusion	Duplicate
193	Clinical effects produced by a standardized herbal medicinal product of <i>Hibiscus sabdariffa</i> on patients with hypertension.: A randomized, double-blind, lisinopril-controlled clinical trial.	Herrera-Arellano, A., et al.	Exclusion	Duplicate
194	Clinical effects produced by a standardized herbal medicinal product of Hibiscus sabdariffa on patients with hypertension. A randomized, double-blind, lisinopril-controlled clinical trial.	Herrera-Arellano, A., et al.	Exclusion	Duplicate
195	Clinical effects produced by a standardized herbal medicinal product of Hibiscus sabdariffa on patients with hypertension. A randomized, double-blind, lisinopril-controlled clinical trial.	Herrera-Arellano, A., et al.	Exclusion	Duplicate
196	Anthocyanin Intake and Physical Activity: Associations with the Lipid Profile of a US Working Population.	Hershey, M. S., et al.	Exclusion	Duplicate
197	Dietary supplementation with New Zealand blackcurrant extract enhances fat oxidation during submaximal exercise in the heat.	Hiles, A. M., et al.	Exclusion	Duplicate
198	Dietary supplementation with New Zealand blackcurrant extract enhances fat oxidation during submaximal exercise in the heat.	Hiles, A. M., et al.	Exclusion	Duplicate
199	Dietary supplementation with New Zealand blackcurrant extract enhances fat oxidation during submaximal exercise in the heat.	Hiles, A. M., et al.	Exclusion	Duplicate
200	Effects of grape pomace antioxidant extract on oxidative stress and inflammation in diet induced obese mice.	Hogan, S., et al.	Exclusion	Duplicate
201	Effects of Grape Pomace Antioxidant Extract on Oxidative Stress and Inflammation in Diet Induced Obese Mice.	Hogan, S., et al.	Exclusion	Duplicate
202	4-Week consumption of anthocyanin-rich blood orange juice does not affect LDL-cholesterol or other biomarkers of CVD risk and glycaemia compared with standard orange juice: a randomised controlled trial.	Hollands, W. J., et al.	Exclusion	Duplicate
203	4-Week consumption of anthocyanin-rich blood orange juice does not affect LDL-cholesterol or other biomarkers of CVD risk and glycaemia compared with standard orange juice: A randomised controlled trial.	Hollands, W. J., et al.	Exclusion	Duplicate
204	4-Week consumption of anthocyanin-rich blood orange juice does not affect LDL-cholesterol or other biomarkers of CVD risk and glycaemia compared with standard orange juice: a randomised controlled trial.	Hollands, W. J., et al.	Exclusion	Duplicate
205	4-Week consumption of anthocyanin-rich blood orange juice does not affect LDL-cholesterol or other biomarkers of CVD risk and glycaemia compared with standard orange juice: a randomised controlled trial.	Hollands, W. J., et al.	Exclusion	Duplicate
206	Hibiscus sabdariffa L. in the treatment of hypertension and hyperlipidemia: a comprehensive review of animal and human studies.	Hopkins, A. L., et al.	Exclusion	Duplicate
207	Growth performance, carcass and blood traits, immunity, jejunal morphology and meat quality of heat-stressed broiler chickens fed urea-treated pomegranate (<i>Punica granatum L</i>.) peel.	Hosseini-Vashan, S. J., et al.	Exclusion	Duplicate
208	Structure and composition of blueberry fiber pectin and xyloglucan that bind anthocyanins during fruit puree processing.	Hotchkiss, A. T., et al.	Exclusion	Duplicate
209	Red Cabbage Microgreens Lower Circulating Low-Density Lipoprotein (LDL), Liver Cholesterol, and Inflammatory Cytokines in Mice Fed a High-Fat Diet.	Huang, H., et al.	Exclusion	Duplicate
210	Polyphenol protection and treatment of hypertension.	Hügel, H. M., et al.	Exclusion	Duplicate
211	Anthocyanin-rich plum juice reduces ambulatory blood pressure but not acute cognitive function in younger and older adults: a pilot crossover dose-timing study.	Igwe, E. O., et al.	Exclusion	Duplicate
212	Anthocyanin-rich plum juice reduces ambulatory blood pressure but not acute cognitive function in younger and older adults: a pilot crossover dose-timing study.	Igwe, E. O., et al.	Exclusion	Duplicate
213	Anthocyanin-rich plum juice reduces ambulatory blood pressure but not acute cognitive function in younger and older adults: a pilot crossover dose-timing study.	Igwe, E. O., et al.	Exclusion	Duplicate
214	Low anthocyanin plum nectar does not impact cognition, blood pressure and gut microbiota in healthy older adults: A randomized crossover trial.	Igwe, E. O., et al.	Exclusion	Duplicate
215	Low anthocyanin plum nectar does not impact cognition, blood pressure and gut microbiota in healthy older adults: A randomized crossover trial.	Igwe, E. O., et al.	Exclusion	Duplicate
216	Low anthocyanin plum nectar does not impact cognition, blood pressure and gut microbiota in healthy older adults: A randomized crossover trial.	Igwe, E. O., et al.	Exclusion	Duplicate
217	Effect of wild blueberry intake on reduction of cardiovascular risk factors.	Isrctn	Exclusion	Duplicate
218	Effect of anthocyanin-rich food intake on reduction of cardiovascular risk factors.	Isrctn	Exclusion	Duplicate
219	The Orange Juice and Cardiovascular Disease Study.	Isrctn	Exclusion	Duplicate
220	Blueberry consumption and metabolic syndrome.	Isrctn	Exclusion	Duplicate
221	Plasma urolithin metabolites correlate with improvements in endothelial function after red raspberry consumption: A double-blind randomized controlled trial.	Istas, G., et al.	Exclusion	Duplicate
222	Effects of anthocyanin supplementation on blood lipid levels: a systematic review and meta-analysis.	Jang, H. H., et al.	Exclusion	Duplicate
223	Effects of anthocyanin supplementation on blood lipid levels: a systematic review and meta-analysis.	Jang, H. H., et al.	Exclusion	Duplicate
224	Effect of berry-derived phenolic products on blood lipid profiles: A systematic review and meta-analysis.	Ji, C. X., et al.	Exclusion	Duplicate
225	Alcohol-free fermented blueberry-blackberry beverage phenolic extract attenuates diet-induced obesity and blood glucose in C57BL/6J mice.	Johnson, M. H., et al.	Exclusion	Duplicate
226	Alcohol-free fermented blueberry-blackberry beverage phenolic extract attenuates diet-induced obesity and blood glucose in C57BL/6J mice.	Johnson, M. H., et al.	Exclusion	Duplicate
227	Effects of Montmorency Tart Cherry Juice Consumption on Cardiometabolic Biomarkers in Adults with Metabolic Syndrome: A Randomized Controlled Pilot Trial.	Johnson, S. A., et al.	Exclusion	Duplicate
228	Effects of Montmorency Tart Cherry Juice Consumption on Cardiometabolic Biomarkers in Adults with Metabolic Syndrome: A Randomized Controlled Pilot Trial.	Johnson, S. A., et al.	Exclusion	Duplicate
229	Effects of Montmorency Tart Cherry Juice Consumption on Cardiometabolic Biomarkers in Adults with Metabolic Syndrome: A Randomized Controlled Pilot Trial.	Johnson, S. A., et al.	Exclusion	Duplicate
230	An Exploration of the Oryza saliva L. Cyanidin-3-glucoside on the Cognitive Function in Older Adults with Subjective Memory Impairment.	Joo, S. H., et al.	Exclusion	Duplicate
231	Efficacy of black rice extract on obesity in obese postmenopausal women: a 12-week randomized, double-blind, placebo-controlled preliminary clinical trial.	Jung, A. J., et al.	Exclusion	Duplicate
232	Efficacy of black rice extract on obesity in obese postmenopausal women: a 12-week randomized, double-blind, placebo-controlled preliminary clinical trial.	Jung, A. J., et al.	Exclusion	Duplicate
233	Efficacy of black rice extract on obesity in obese postmenopausal women: a 12-week randomized, double-blind, placebo-controlled preliminary clinical trial.	Jung, A. J., et al.	Exclusion	Duplicate
234	Ingestion of black chokeberry fruit extract leads to intestinal and systemic changes in a rat model of prediabetes and hyperlipidemia.	Jurgoński, A., et al.	Exclusion	Duplicate
235	Polyphenol-rich extract from blackcurrant pomace attenuates the intestinal tract and serum lipid changes induced by a high-fat diet in rabbits.	Jurgonski, A., et al.	Exclusion	Duplicate
236	Polyphenol-rich extract from blackcurrant pomace attenuates the intestinal tract and serum lipid changes induced by a high-fat diet in rabbits.	Jurgoński, A., et al.	Exclusion	Duplicate
237	Effect of anthocyanins on gut health markers, <i>Firmicutes</i>-<i>Bacteroidetes</i> ratio and short-chain fatty acids: a systematic review via meta-analysis.	Kapoor, P., et al.	Exclusion	Duplicate
238	Phytochemical uptake following human consumption of Montmorency tart cherry (L. Prunus cerasus) and influence of phenolic acids on vascular smooth muscle cells in vitro.	Keane, K. M., et al.	Exclusion	Duplicate
239	Phytochemical uptake following human consumption of Montmorency tart cherry (L. Prunus cerasus) and influence of phenolic acids on vascular smooth muscle cells in vitro.	Keane, K. M., et al.	Exclusion	Duplicate
240	A Review of the Health Benefits of Cherries.	Kelley, D. S., et al.	Exclusion	Duplicate
241	A Review of the Health Benefits of Cherries.	Kelley, D. S., et al.	Exclusion	Duplicate
242	Alaskan wild berry resources and human health under the cloud of climate change.	Kellogg, J., et al.	Exclusion	Duplicate
243	Development, validation and reproducibility of a food frequency questionnaire to measure flavonoid intake in older Australian adults.	Kent, K. and K. E. Charlton	Exclusion	Duplicate
244	Development, validation and reproducibility of a food frequency questionnaire to measure flavonoid intake in older Australian adults.	Kent, K. and K. E. Charlton	Exclusion	Duplicate
245	Acute reduction in blood pressure following consumption of anthocyanin-rich cherry juice may be dose-interval dependant: A pilot cross-over study.	Kent, K., et al.	Exclusion	Duplicate
246	Acute reduction in blood pressure following consumption of anthocyanin-rich cherry juice may be dose-interval dependant: a pilot cross-over study.	Kent, K., et al.	Exclusion	Duplicate
247	Acute reduction in blood pressure following consumption of anthocyanin-rich cherry juice may be dose-interval dependant: a pilot cross-over study.	Kent, K., et al.	Exclusion	Duplicate
248	Lowering of oxidative stress improves endothelial function in healthy subjects with habitually low intake of fruit and vegetables: A randomized controlled trial of antioxidant- and polyphenol-rich blackcurrant juice.	Khan, F., et al.	Exclusion	Duplicate
249	Improved Lipid Profile in Hyperlipidemic Patients Taking <i>Vaccinium arctostaphylos</i> Fruit Hydroalcoholic Extract: A Randomized Double-Blind Placebo-Controlled Clinical Trial.	Kianbakht, S., et al.	Exclusion	Duplicate
250	Improved lipid profile in hyperlipidemic patients taking vaccinium arctostaphylos fruit hydroalcoholic extract: A randomized double-blind placebo-controlled clinical trial.	Kianbakht, S., et al.	Exclusion	Duplicate
251	Improved lipid profile in hyperlipidemic patients taking Vaccinium arctostaphylos fruit hydroalcoholic extract: a randomized double-blind placebo-controlled clinical trial.	Kianbakht, S., et al.	Exclusion	Duplicate
252	Açaí (: Euterpe oleracea Mart.) beverage consumption improves biomarkers for inflammation but not glucose- or lipid-metabolism in individuals with metabolic syndrome in a randomized, double-blinded, placebo-controlled clinical trial.	Kim, H., et al.	Exclusion	Duplicate
253	Açaí (Euterpe oleracea Mart.) beverage consumption improves biomarkers for inflammation but not glucose- or lipid-metabolism in individuals with metabolic syndrome in a randomized, double-blinded, placebo-controlled clinical trial.	Kim, H., et al.	Exclusion	Duplicate
254	Acai (<i>Euterpe oleracea</i> Mart.) beverage consumption improves biomarkers for inflammation but not glucose- or lipid-metabolism in individuals with metabolic syndrome in a randomized, double-blinded, placebo-controlled clinical trial.	Kim, H., et al.	Exclusion	Duplicate
255	Adzuki bean ameliorates hepatic lipogenesis and proinflammatory mediator expression in mice fed a high-cholesterol and high-fat diet to induce nonalcoholic fatty liver disease.	Kim, S., et al.	Exclusion	Duplicate
256	Inhibitory effect of anthocyanin-rich black soybean testa (<i>Glycine max</i> (L.) Merr.) on the inflammation-induced adipogenesis in a DIO mouse model.	Kim, S. Y., et al.	Exclusion	Duplicate
257	The Influence of Tart Cherry (<i>Prunus cerasus, cv</i> Montmorency) Concentrate Supplementation for 3 Months on Cardiometabolic Risk Factors in Middle-Aged Adults: A Randomised, Placebo-Controlled Trial.	Kimble, R., et al.	Exclusion	Duplicate
258	The influence of tart cherry (Prunus cerasus, cv montmorency) concentrate supplementation for 3 months on cardiometabolic risk factors in middle-aged adults: A randomised, placebo-controlled trial.	Kimble, R., et al.	Exclusion	Duplicate
259	The Influence of Tart Cherry (Prunus cerasus, cv Montmorency) Concentrate Supplementation for 3 Months on Cardiometabolic Risk Factors in Middle-Aged Adults: A Randomised, Placebo-Controlled Trial.	Kimble, R., et al.	Exclusion	Duplicate
260	The mediterranean diet in cancer prevention: a review.	Kontou, N., et al.	Exclusion	Duplicate
261	Benefits of Anthocyanin-Rich Black Rice Fraction and Wood Sterols to Control Plasma and Tissue Lipid Concentrations in Wistar Kyoto Rats Fed an Atherogenic Diet.	Kopec, A., et al.	Exclusion	Duplicate
262	Benefits of Anthocyanin-Rich Black Rice Fraction and Wood Sterols to Control Plasma and Tissue Lipid Concentrations in Wistar Kyoto Rats Fed an Atherogenic Diet.	Kopeć, A., et al.	Exclusion	Duplicate
263	Blueberry Supplementation in Midlife for Dementia Risk Reduction.	Krikorian, R., et al.	Exclusion	Duplicate
264	Blueberry Supplementation in Midlife for Dementia Risk Reduction.	Krikorian, R., et al.	Exclusion	Duplicate
265	Blueberry Supplementation in Midlife for Dementia Risk Reduction.	Krikorian, R., et al.	Exclusion	Duplicate
266	Uptake and bioavailability of anthocyanins and phenolic acids from grape/blueberry juice and smoothie in vitro and in vivo.	Kuntz, S., et al.	Exclusion	Duplicate
267	Uptake and bioavailability of anthocyanins and phenolic acids from grape/blueberry juice and smoothie in vitro and in vivo.	Kuntz, S., et al.	Exclusion	Duplicate
268	Plasma and urine responses are lower for acylated vs nonacylated anthocyanins from raw and cooked purple carrots.	Kurilich, A. C., et al.	Exclusion	Duplicate
269	Flavonoid intake and incident hypertension in women.	Lajous, M., et al.	Exclusion	Duplicate
270	Flavonoid intake and incident hypertension in women.	Lajous, M., et al.	Exclusion	Duplicate
271	Concord grape juice, cognitive function, and driving performance: a 12-wk, placebo-controlled, randomized crossover trial in mothers of preteen children.	Lamport, D. J., et al.	Exclusion	Duplicate
272	Concord grape juice, cognitive function, and driving performance: a 12-wk, placebo-controlled, randomized crossover trial in mothers of preteen children.	Lamport, D. J., et al.	Exclusion	Duplicate
273	New zealand blackcurrant extract enhances fat oxidation during submaximal exercise in the heat.	Lee, B. J., et al.	Exclusion	Duplicate
274	Hypolipidemic Effect of Tomato Juice in Hamsters in High Cholesterol Diet-Induced Hyperlipidemia.	Lee, L. C., et al.	Exclusion	Duplicate
275	Hypolipidemic Effect of Tomato Juice in Hamsters in High Cholesterol Diet-Induced Hyperlipidemia.	Lee, L. C., et al.	Exclusion	Duplicate
276	Anthocyanin rich-black soybean testa improved visceral fat and plasma lipid profiles in overweight/obese Korean adults: A randomized controlled trial.	Lee, M., et al.	Exclusion	Duplicate
277	Anthocyanin Rich-Black Soybean Testa Improved Visceral Fat and Plasma Lipid Profiles in Overweight/Obese Korean Adults: A Randomized Controlled Trial.	Lee, M., et al.	Exclusion	Duplicate
278	Anthocyanin Rich-Black Soybean Testa Improved Visceral Fat and Plasma Lipid Profiles in Overweight/Obese Korean Adults: A Randomized Controlled Trial.	Lee, M., et al.	Exclusion	Duplicate
279	Hypolipidemic and anti-inflammatory properties of Abacopterin A from Abacopteris penangiana in high-fat diet-induced hyperlipidemia mice.	Lei, Y. F., et al.	Exclusion	Duplicate
280	Purified anthocyanin supplementation reduces dyslipidemia, enhances antioxidant capacity, and prevents insulin resistance in diabetic patients.	Li, D., et al.	Exclusion	Duplicate
281	Purified anthocyanin supplementation reduces dyslipidemia, enhances antioxidant capacity, and prevents insulin resistance in diabetic patients.	Li, D., et al.	Exclusion	Duplicate
282	Purified Anthocyanin Supplementation Reduces Dyslipidemia, Enhances Antioxidant Capacity, and Prevents Insulin Resistance in Diabetic Patients.	Li, D., et al.	Exclusion	Duplicate
283	Blood orange juice consumption increases flow-mediated dilation in adults with overweight and obesity: A randomized controlled trial.	Li, L., et al.	Exclusion	Duplicate
284	Blood Orange Juice Consumption Increases Flow-Mediated Dilation in Adults with Overweight and Obesity: A Randomized Controlled Trial.	Li, L., et al.	Exclusion	Duplicate
285	Blood Orange Juice Consumption Increases Flow-Mediated Dilation in Adults with Overweight and Obesity: A Randomized Controlled Trial.	Li, L., et al.	Exclusion	Duplicate
286	The Effects of Cranberry Consumption on Glycemic and Lipid Profiles in Humans: A Systematic Review and Meta-Analysis of Randomized Controlled Trials.	Li, X., et al.	Exclusion	Duplicate
287	The Effects of Cranberry Consumption on Glycemic and Lipid Profiles in Humans: A Systematic Review and Meta-Analysis of Randomized Controlled Trials.	Li, X. R., et al.	Exclusion	Duplicate
288	Cyanidin-3-O-galactoside-enriched Aronia melanocarpa extract attenuates weight gain and adipogenic pathways in high-fat diet-induced obese C57BL/6 mice.	Lim, S. M., et al.	Exclusion	Duplicate
289	Cyanidin-3-O-Galactoside-Enriched Aronia melanocarpa Extract Attenuates Weight Gain and Adipogenic Pathways in High-Fat Diet-Induced Obese C57BL/6 Mice.	Lim, S. M., et al.	Exclusion	Duplicate
290	Protective Effects of Black Raspberry (<i>Rubus occidentalis</i>) Extract against Hypercholesterolemia and Hepatic Inflammation in Rats Fed High-Fat and High-Choline Diets.	Lim, T., et al.	Exclusion	Duplicate
291	Protective Effects of Black Raspberry (Rubus occidentalis) Extract against Hypercholesterolemia and Hepatic Inflammation in Rats Fed High-Fat and High-Choline Diets.	Lim, T., et al.	Exclusion	Duplicate
292	Effects of Anthocyanin on Serum Lipids in Dyslipidemia Patients: A Systematic Review and Meta-Analysis.	Liu, C., et al.	Exclusion	Duplicate
293	Effects of Anthocyanin on Serum Lipids in Dyslipidemia Patients: A Systematic Review and Meta-Analysis.	Liu, C. F., et al.	Exclusion	Duplicate
294	Lu, X. L., et al. (2009). Anthocyanins from purple sweet potato are hypolipidemic and antioxidative in rats. 3rd International Conference on Bioinformatics and Biomedical Engineering, Beijing, PEOPLES R CHINA, Ieee.		Exclusion	Duplicate
295	Maize extract rich in ferulic acid and anthocyanins prevents high-fat-induced obesity in mice by modulating SIRT1, AMPK and IL-6 associated metabolic and inflammatory pathways.	Luna-Vital, D., et al.	Exclusion	Duplicate
296	Maize extract rich in ferulic acid and anthocyanins prevents high-fat-induced obesity in mice by modulating SIRT1, AMPK and IL-6 associated metabolic and inflammatory pathways.	Luna-Vital, D., et al.	Exclusion	Duplicate
297	The Effects of Purple Corn Pigment on Growth Performance, Blood Biochemical Indices, Meat Quality, Muscle Amino Acids, and Fatty Acids of Growing Chickens.	Luo, Q., et al.	Exclusion	Duplicate
298	The Effects of Purple Corn Pigment on Growth Performance, Blood Biochemical Indices, Meat Quality, Muscle Amino Acids, and Fatty Acids of Growing Chickens.	Luo, Q. Y., et al.	Exclusion	Duplicate
299	Effect of a Tart Cherry Juice Supplement on Arterial Stiffness and Inflammation in Healthy Adults: A Randomised Controlled Trial.	Lynn, A., et al.	Exclusion	Duplicate
300	Effect of a tart cherry juice supplement on arterial stiffness and inflammation in healthy adults: a randomised controlled trial.	Lynn, A., et al.	Exclusion	Duplicate
301	Effect of a Tart Cherry Juice Supplement on Arterial Stiffness and Inflammation in Healthy Adults: A Randomised Controlled Trial.	Lynn, A., et al.	Exclusion	Duplicate
302	Flavonoids in hypertension: a brief review of the underlying mechanisms.	Maaliki, D., et al.	Exclusion	Duplicate
303	Flavonoids in hypertension: a brief review of the underlying mechanisms.	Maaliki, D., et al.	Exclusion	Duplicate
304	Phenol metabolic fingerprint and selection of intake biomarkers after acute and sustained consumption of red-fleshed apple versus common apple in humans. The AppleCOR study.	Macià, A., et al.	Exclusion	Duplicate
305	A Randomized, Placebo-Controlled Study on the Safety and Efficacy of Daily Ingestion of Green Tea (<i>Camellia sinensis</i> L.) cv. "Yabukita" and "Sunrouge" on Eyestrain and Blood Pressure in Healthy Adults.	Maeda-Yamamoto, M., et al.	Exclusion	Duplicate
306	A randomized, placebo-controlled study on the safety and efficacy of daily ingestion of green tea (Camellia sinensis l.) cv. “Yabukita” and “Sunrouge” on eyestrain and blood pressure in healthy adults.	Maeda-Yamamoto, M., et al.	Exclusion	Duplicate
307	Mahdavi, A., et al. (2021). Medicinal Plants and Phytochemicals Regulating Insulin Resistance and Glucose Homeostasis in Type 2 Diabetic Patients: A Clinical Review. Pharmacological Properties of Plant-Derived Natural Products and Implications for Human Health. G. E. Barreto and A. Sahebkar. Cham, Springer International Publishing Ag. 1308: 161-183.		Exclusion	Duplicate
308	Effects of anthocyanin supplementation in diet on glycemic and related cardiovascular biomarkers in patients with type 2 diabetes: a systematic review and meta-analysis of randomized controlled trials.	Mao, T., et al.	Exclusion	Duplicate
309	Effects of anthocyanin supplementation in diet on glycemic and related cardiovascular biomarkers in patients with type 2 diabetes: a systematic review and meta-analysis of randomized controlled trials.	Mao, T., et al.	Exclusion	Duplicate
310	Pharmacokinetics of blackberry anthocyanins consumed with or without ethanol: a randomized and crossover trial.	Marques, C., et al.	Exclusion	Duplicate
311	Pharmacokinetics of blackberry anthocyanins consumed with or without ethanol: A randomized and crossover trial.	Marques, C., et al.	Exclusion	Duplicate
312	Pharmacokinetics of blackberry anthocyanins consumed with or without ethanol: A randomized and crossover trial.	Marques, C., et al.	Exclusion	Duplicate
313	Pharmacokinetics of blackberry anthocyanins consumed with or without ethanol: A randomized and crossover trial.	Marques, C., et al.	Exclusion	Duplicate
314	Anthocyanins-rich interventions on oxidative stress, inflammation and lipid profile in patients undergoing hemodialysis: meta-analysis and meta-regression.	Martins, I., et al.	Exclusion	Duplicate
315	Anthocyanins-rich interventions on oxidative stress, inflammation and lipid profile in patients undergoing hemodialysis: meta-analysis and meta-regression.	Martins, I., et al.	Exclusion	Duplicate
316	Time course of blueberry ingestion on measures of arterial stiffness and blood pressure.	McAnulty, L., et al.	Exclusion	Duplicate
317	Six weeks daily ingestion of whole blueberry powder increases natural killer cell counts and reduces arterial stiffness in sedentary males and females.	McAnulty, L. S., et al.	Exclusion	Duplicate
318	Six weeks daily ingestion of whole blueberry powder increases natural killer cell counts and reduces arterial Stiffness in sedentary males and females.	McAnulty, L. S., et al.	Exclusion	Duplicate
319	<i>Hibiscus Sabdariffa</i> L. Tea (Tisane) Lowers Blood Pressure in Prehypertensive and Mildly Hypertensive Adults.	McKay, D. L., et al.	Exclusion	Duplicate
320	Effects of Dietary Flavonoids on Reverse Cholesterol Transport, HDL Metabolism, and HDL Function.	Millar, C. L., et al.	Exclusion	Duplicate
321	Anthocyanins from purple sweet potato Ipomoea batatas cultivar Ayamurasaki suppress the development of atherosclerotic lesions and both enhancements of oxidative stress and soluble vascular cell adhesion molecule-1 in apolipoprotein E-deficient mice.	Miyazaki, K., et al.	Exclusion	Duplicate
322	Effects of tart cherry juice consumption on cardio-metabolic risk factors: A systematic review and meta-analysis of randomized-controlled trials.	Moosavian, S. P., et al.	Exclusion	Duplicate
323	Effects of tart cherry juice consumption on cardio-metabolic risk factors: A systematic review and meta-analysis of randomized-controlled trials.	Moosavian, S. P., et al.	Exclusion	Duplicate
324	The Effects of an Acute Dose of New Zealand Blackcurrant Extract on 5-km Running Performance.	Moss, S. L., et al.	Exclusion	Duplicate
325	The Effects of an Acute Dose of New Zealand Blackcurrant Extract on 5-km Running Performance.	Moss, S. L., et al.	Exclusion	Duplicate
326	The Effects of an Acute Dose of New Zealand Blackcurrant Extract on 5-km Running Performance.	Moss, S. L., et al.	Exclusion	Duplicate
327	Effects of Anthocyanins on Vascular Health.	Mozos, I., et al.	Exclusion	Duplicate
328	Effects of Anthocyanins on Vascular Health.	Mozos, I., et al.	Exclusion	Duplicate
329	Mangosteen (Garcinia mangostana) flesh supplementation attenuates biochemical and morphological changes in the liver and kidney of high fat diet-induced obese rats.	Muhamad Adyab, N. S., et al.	Exclusion	Duplicate
330	Beneficial Effects of Flavonoids on Skeletal Muscle Health: A Systematic Review and Meta-Analysis.	Munguía, L., et al.	Exclusion	Duplicate
331	Red Rice Bran Extract Attenuates Adipogenesis and Inflammation on White Adipose Tissues in High-Fat Diet-Induced Obese Mice.	Munkong, N., et al.	Exclusion	Duplicate
332	Red Rice Bran Extract Attenuates Adipogenesis and Inflammation on White Adipose Tissues in High-Fat Diet-Induced Obese Mice.	Munkong, N., et al.	Exclusion	Duplicate
333	Effect of New Zealand blackcurrant extract on performance during repeated 4 km cycling time trials.	Murphy, C., et al.	Exclusion	Duplicate
334	Effect of new zealand blackcurrant extract on repeated cycling time trial performance.	Murphy, C. A., et al.	Exclusion	Duplicate
335	Effect of New Zealand Blackcurrant Extract on Repeated Cycling Time Trial Performance.	Murphy, C. A., et al.	Exclusion	Duplicate
336	Mykkänen, O. T., et al. (2012). Reduction of Subacute Endotoxemia Could Mediate Beneficial Effects of <i>Vaccinium myrtillus</i> in Metabolic Syndrome - a PBMC Gene Expression Study. 10th International Symposium on Vaccinium and Other Superfruits, Maastricht, NETHERLANDS, Int Soc Horticultural Science.		Exclusion	Duplicate
337	Possibility for Prevention of Type 2 Diabetes Mellitus and Dementia Using Three Kinds of Brown Rice Blends after High-Pressure Treatment.	Nakamura, S., et al.	Exclusion	Duplicate
338	Possibility for Prevention of Type 2 Diabetes Mellitus and Dementia Using Three Kinds of Brown Rice Blends after High-Pressure Treatment.	Nakamura, S., et al.	Exclusion	Duplicate
339	Anthocyanins in the Management of Metabolic Syndrome: A Pharmacological and Biopharmaceutical Review.	Naseri, R., et al.	Exclusion	Duplicate
340	Anthocyanins in the Management of Metabolic Syndrome: A Pharmacological and Biopharmaceutical Review.	Naseri, R., et al.	Exclusion	Duplicate
341	The Effect of Blueberries on Enhancing Insulin Sensitivity in Humans: a Pilot Study.	Nct	Exclusion	Duplicate
342	Clinical Investigation on the Effects of Bayberry Juice Treatment in Adult Subjects With Features of Fatty Liver Disease.	Nct	Exclusion	Duplicate
343	Study of Chokeberry to Reduce Cardiovascular Disease Risk in Former Smokers.	Nct	Exclusion	Duplicate
344	Maximizing the Anti-inflammatory Effects of Strawberry Bioavailability.	Nct	Exclusion	Duplicate
345	Purified Anthocyanin and Nonalcoholic Fatty Liver Disease.	Nct	Exclusion	Duplicate
346	Effect of Soft Fruit on Postprandial Blood Glucose.	Nct	Exclusion	Duplicate
347	The Orange Juice and Cardiovascular Disease Study.	Nct	Exclusion	Duplicate
348	The Orange Juice and Cardiovascular Disease Study.	Nct	Exclusion	Duplicate
349	Effect of Anthocyanins on Metabolic Profiles in Subjects With Pre-diabetes.	Nct	Exclusion	Duplicate
350	Effect of Cherry Juice on Fat Oxidation and Cardio-metabolic Markers.	Nct	Exclusion	Duplicate
351	The Effects of Aronia Juice Polyphenols on Cardiovascular Disease Risk.	Nct	Exclusion	Duplicate
352	The Effects of Aronia Juice Polyphenols on Cardiovascular Disease Risk.	Nct	Exclusion	Duplicate
353	Flavonoid-rich Supplement Influence on the Human Metabolome.	Nct	Exclusion	Duplicate
354	Antioxidant Responses to Exercise and Cherry Consumption.	Nct	Exclusion	Duplicate
355	Blueberries, Bananas, Exercise Recovery.	Nct	Exclusion	Duplicate
356	Dietary Anthocyanins Improve Lipid Metabolism in a Dose - Dependent Manner.	Nct	Exclusion	Duplicate
357	Flavonoids, Exercise, Gut-Derived Phenolics.	Nct	Exclusion	Duplicate
358	Intestinal Inflammatory and Metabolic Responses to a High Fat Meal and Plant Polyphenol Blend.	Nct	Exclusion	Duplicate
359	Red-fleshed Apple as a Novel Anthocyanin-biofortified Food to Improve Cardiometabolic Risk Factors.	Nct	Exclusion	Duplicate
360	Tart Cherry Juice and Markers of Inflammation, CVD, and Diabetes.	Nct	Exclusion	Duplicate
361	To Assess the Influence of Aronox on Parameters Associated With Recovery Following Muscle Damaging Exercise.	Nct	Exclusion	Duplicate
362	Acute Study of Anthocyanin-rich Bilberry and Polyphenol-rich Apple Extracts on Postprandial Glycaemic Response.	Nct	Exclusion	Duplicate
363	Berries, Inflammation, and Gut Microbiome.	Nct	Exclusion	Duplicate
364	Bioavailability of Anthocyanins From Aronia Extract in Healthy Men - a Pilot Study.	Nct	Exclusion	Duplicate
365	Effect of Açaí Juçara Consumption on Endothelial Function and Arterial Stiffness.	Nct	Exclusion	Duplicate
366	Inflammatory and Metabolic Responses to Long-term Dietary Supplementation With Anthocyanin-rich Blend.	Nct	Exclusion	Duplicate
367	Pulses Consumption and Its Role in Managing Systemic Inflammation, Insulin Sensitivity and Gut Microbiome in Human.	Nct	Exclusion	Duplicate
368	Effect of Cocoa Polyphenols Supplementation on Cardiovascular Risk of Postmenopausal Women.	Nct	Exclusion	Duplicate
369	EFFICACY OF MORUS ALBA FRUIT EXTRACTS AND CHLORHEXIDINE ON SALIVARY STREPTOCOCCUS MUTANS AND pH LEVELS.	Nct	Exclusion	Duplicate
370	Comparison of Plant-based or Animal-based Protein on Anthropocentric and Metabolic Parameters in Obese Subjects.	Nct	Exclusion	Duplicate
371	Prevention of Maternal and Fetal Metabolic Complications With Diet and Nutraceutical Supplementation in Pregnant Women Affected by Gestational Diabetes: a Randomized, Double-blind Placebo Controlled Trial.	Nct	Exclusion	Duplicate
372	Anthocyanin Intake on Cardiometabolic Biomarkers.	Nct	Exclusion	Duplicate
373	Effect of 8-week Supplementation With Anthocyanin Compounds Contained in Black Chokeberry on Post-workout Recovery in Highly Trained Rowers.	Nct	Exclusion	Duplicate
374	The Effects Of Kiwifruit Consumption On Sleep Quality, Fatigue And BMI Of Saudi Adults.	Nct	Exclusion	Duplicate
375	Plasma-Induced Changes in the Metabolome Following Polyphenol Consumption.	Nct	Exclusion	Duplicate
376	How effective are anthocyanins on healthy modification of cardiometabolic risk factors: a systematic review and meta-analysis.	Neyestani, T. R., et al.	Exclusion	Duplicate
377	How effective are anthocyanins on healthy modification of cardiometabolic risk factors: a systematic review and meta-analysis.	Neyestani, T. R., et al.	Exclusion	Duplicate
378	Absorption and excretion of black currant anthocyanins in humans and watanabe heritable hyperlipidemic rabbits.	Nielsen, I. L., et al.	Exclusion	Duplicate
379	Absorption and excretion of black currant anthocyanins in humans and watanabe heritable hyperlipidemic rabbits.	Nielsen, I. L. F., et al.	Exclusion	Duplicate
380	Acute ingestion of a mixed flavonoid and caffeine supplement increases energy expenditure and fat oxidation in adult women: A randomized, crossover clinical trial.	Nieman, D. C., et al.	Exclusion	Duplicate
381	Acute ingestion of a mixed flavonoid and caffeine supplement increases energy expenditure and fat oxidation in adult women: A randomized, crossover clinical trial.	Nieman, D. C., et al.	Exclusion	Duplicate
382	Acute Ingestion of a Mixed Flavonoid and Caffeine Supplement Increases Energy Expenditure and Fat Oxidation in Adult Women: A Randomized, Crossover Clinical Trial.	Nieman, D. C., et al.	Exclusion	Duplicate
383	Acute Ingestion of a Mixed Flavonoid and Caffeine Supplement Increases Energy Expenditure and Fat Oxidation in Adult Women: A Randomized, Crossover Clinical Trial.	Nieman, D. C., et al.	Exclusion	Duplicate
384	In Vitro and In Vivo Study on Humans of Natural Compound Synergy as a Multifunctional Approach to Cellulite-Derived Skin Imperfections.	Nobile, V., et al.	Exclusion	Duplicate
385	Daily Consumption of Bilberry ( Vaccinium myrtillus L.) Extracts Increases the Absorption Rate of Anthocyanins in Rats.	Nohara, C., et al.	Exclusion	Duplicate
386	Daily Consumption of Bilberry (<i>Vaccinium myrtillus </i>L.) Extracts Increases the Absorption Rate of Anthocyanins in Rats.	Nohara, C., et al.	Exclusion	Duplicate
387	Short-term, but not acute, intake of New Zealand blackcurrant extract improves insulin sensitivity and free-living postprandial glucose excursions in individuals with overweight or obesity.	Nolan, A., et al.	Exclusion	Duplicate
388	Short-term, but not acute, intake of New Zealand blackcurrant extract improves insulin sensitivity and free-living postprandial glucose excursions in individuals with overweight or obesity.	Nolan, A., et al.	Exclusion	Duplicate
389	Short-term, but not acute, intake of New Zealand blackcurrant extract improves insulin sensitivity and free-living postprandial glucose excursions in individuals with overweight or obesity.	Nolan, A., et al.	Exclusion	Duplicate
390	Short-term, but not acute, intake of New Zealand blackcurrant extract improves insulin sensitivity and free-living postprandial glucose excursions in individuals with overweight or obesity.	Nolan, A., et al.	Exclusion	Duplicate
391	Short-term, but not acute, intake of New Zealand blackcurrant extract improves insulin sensitivity and free-living postprandial glucose excursions in individuals with overweight or obesity.	Nolan, A., et al.	Exclusion	Duplicate
392	<i>Etlingera elatior</i> Flower Aqueous Extract Protects against Oxidative Stress-Induced Nephropathy in a Rat Model of Type 2 Diabetes.	Noordin, L., et al.	Exclusion	Duplicate
393	Etlingera elatior Flower Aqueous Extract Protects against Oxidative Stress-Induced Nephropathy in a Rat Model of Type 2 Diabetes.	Noordin, L., et al.	Exclusion	Duplicate
394	Blackcurrant Anthocyanins Improve Blood Lipids and Biomarkers of Inflammation and Oxidative Stress in Healthy Women in Menopause Transition without Changing Body Composition.	Nosal, B. M., et al.	Exclusion	Duplicate
395	Malay apple (Syzygium malaccense) promotes changes in lipid metabolism and a hepatoprotective effect in rats fed a high-fat diet.	Nunes, P. C., et al.	Exclusion	Duplicate
396	Malay apple <i>(Syzygium malaccense)</i> promotes changes in lipid metabolism and a hepatoprotective effect in rats fed a high-fat diet.	Nunes, P. C., et al.	Exclusion	Duplicate
397	Effects of aqueous extract of <i>Hibiscus</i> <i>sabdariffa</i> on the renin-angiotensin-aldosterone system of Nigerians with mild to moderate essential hypertension: A comparative study with lisinopril.	Nwachukwu, D. C., et al.	Exclusion	Duplicate
398	Effects of aqueous extract of Hibiscus sabdariffa on the renin-angiotensin-aldosterone system of Nigerians with mild to moderate essential hypertension: A comparative study with lisinopril.	Nwachukwu, D. C., et al.	Exclusion	Duplicate
399	Effects of aqueous extract of Hibiscus sabdariffa on the renin-angiotensin-aldosterone system of Nigerians with mild to moderate essential hypertension: A comparative study with lisinopril.	Nwachukwu, D. C., et al.	Exclusion	Duplicate
400	Phytochemical and toxicological evaluations of Prosopis africana (GUILL. and PERR.) extract on albino wistar rats.	Obode, O. C., et al.	Exclusion	Duplicate
401	Phytochemical and toxicological evaluations of Prosopis africana (GUILL. and PERR.) extract on albino wistar rats.	Obode, O. C., et al.	Exclusion	Duplicate
402	Phytochemical and toxicological evaluations of<i>Prosopis africana</i>(GUILL. and PERR.) extract on albino wistar rats.	Obode, O. C., et al.	Exclusion	Duplicate
403	Four weeks of spice consumption lowers plasma proinflammatory cytokines and alters the function of monocytes in adults at risk of cardiometabolic disease: secondary outcome analysis in a 3-period, randomized, crossover, controlled feeding trial.	Oh, E. S., et al.	Exclusion	Duplicate
404	Effects of blackcurrant extract on arterial functions in older adults: A randomized, double-blind, placebo-controlled, crossover trial.	Okamoto, T., et al.	Exclusion	Duplicate
405	Effects of blackcurrant extract on arterial functions in older adults: A randomized, double-blind, placebo-controlled, crossover trial.	Okamoto, T., et al.	Exclusion	Duplicate
406	Phytonutrient intake and body composition: Considering colors.	Orgeron, R., et al.	Exclusion	Duplicate
407	Effects of anthocyanins in composite meals on cardiometabolic outcomes—a systematic review of randomized controlled feeding trials.	Ou, J. L. S., et al.	Exclusion	Duplicate
408	Postprandial glycemic and lipidemic effects of black rice anthocyanin extract fortification in foods of varying macronutrient compositions and matrices.	Ou, S. J. L., et al.	Exclusion	Duplicate
409	Postprandial glycemic and lipidemic effects of black rice anthocyanin extract fortification in foods of varying macronutrient compositions and matrices.	Ou, S. J. L., et al.	Exclusion	Duplicate
410	Metabolic Effects of Berries with Structurally Diverse Anthocyanins.	Overall, J., et al.	Exclusion	Duplicate
411	Diet and prevention of type 2 diabetes mellitus: beyond weight loss and exercise.	Palacios, O. M., et al.	Exclusion	Duplicate
412	Antihyperlipidemic Effects of Sour Cherries Characterized by Different <i>In Vitro</i> Antioxidant Power and Polyphenolic Composition.	Papp, N., et al.	Exclusion	Duplicate
413	Antihyperlipidemic Effects of Sour Cherries Characterized by Different In Vitro Antioxidant Power and Polyphenolic Composition.	Papp, N., et al.	Exclusion	Duplicate
414	A dose-response evaluation of freeze-dried strawberries independent of fiber content on metabolic indices in abdominally obese individuals with insulin resistance in a randomized, single-blinded, diet-controlled crossover trial.	Park, E., et al.	Exclusion	Duplicate
415	A dose-response evaluation of freeze-dried strawberries independent of fiber content on metabolic indices in abdominally obese individuals with insulin resistance in a randomized, single-blinded, diet-controlled crossover trial.	Park, E., et al.	Exclusion	Duplicate
416	A dose-response evaluation of freeze-dried strawberries independent of fiber content on metabolic indices in abdominally obese individuals with insulin resistance in a randomized, single-blinded, diet-controlled crossover trial.	Park, E., et al.	Exclusion	Duplicate
417	A dose-response evaluation of freeze-dried strawberries independent of fiber content on metabolic indices in abdominally obese individuals with insulin resistance in a randomized, single-blinded, diet-controlled crossover trial.	Park, E., et al.	Exclusion	Duplicate
418	Effects of Anthocyanin Supplementation on Reduction of Obesity Criteria: A Systematic Review and Meta-Analysis of Randomized Controlled Trials.	Park, S., et al.	Exclusion	Duplicate
419	Effects of Anthocyanin Supplementation on Reduction of Obesity Criteria: A Systematic Review and Meta-Analysis of Randomized Controlled Trials.	Park, S., et al.	Exclusion	Duplicate
420	Black raspberry (<i>Rubus occidentalis</i>) attenuates inflammatory markers and vascular endothelial dysfunction in Wistar rats fed a high-fat diet with fructose solution.	Park, S. Y., et al.	Exclusion	Duplicate
421	Black raspberry (Rubus occidentalis) attenuates inflammatory markers and vascular endothelial dysfunction in Wistar rats fed a high-fat diet with fructose solution.	Park, S. Y., et al.	Exclusion	Duplicate
422	Blackcurrant extract does not affect the speed-duration relationship during high-intensity running.	Pastellidou, E., et al.	Exclusion	Duplicate
423	Blackcurrant extract does not affect the speed-duration relationship during high-intensity running.	Pastellidou, E., et al.	Exclusion	Duplicate
424	Characterization of antioxidant polyphenols from Myrciaria jaboticaba peel and their effects on glucose metabolism and antioxidant status: A pilot clinical study.	Plaza, M., et al.	Exclusion	Duplicate
425	Chokeberry Juice Containing Polyphenols Does Not Affect Cholesterol or Blood Pressure but Modifies the Composition of Plasma Phospholipids Fatty Acids in Individuals at Cardiovascular Risk.	Pokimica, B., et al.	Exclusion	Duplicate
426	Chokeberry Juice Containing Polyphenols Does Not Affect Cholesterol or Blood Pressure but Modifies the Composition of Plasma Phospholipids Fatty Acids in Individuals at Cardiovascular Risk.	Pokimica, B., et al.	Exclusion	Duplicate
427	Polyphenol health effects on cardiovascular and neurodegenerative disorders: A review and meta-analysis.	Potì, F., et al.	Exclusion	Duplicate
428	Polyphenol intake is associated with low-grade inflammation, using a novel data analysis from the Moli-sani study.	Pounis, G., et al.	Exclusion	Duplicate
429	Flavonoid and lignan intake in a Mediterranean population: proposal for a holistic approach in polyphenol dietary analysis, the Moli-sani Study.	Pounis, G., et al.	Exclusion	Duplicate
430	Flavonoid and lignan intake in a Mediterranean population: proposal for a holistic approach in polyphenol dietary analysis, the Moli-sani Study.	Pounis, G., et al.	Exclusion	Duplicate
431	Effects of niacin-bound chromium and grape seed proanthocyanidin extract on the lipid profile of hypercholesterolemic subjects: A pilot study.	Preuss, H. G., et al.	Exclusion	Duplicate
432	Effects of niacin-bound chromium and grape seed proanthocyanidin extract on the lipid profile of hypercholesterolemic subjects: a pilot study.	Preuss, H. G., et al.	Exclusion	Duplicate
433	Dietary black raspberry anthocyanins do not alter development of obesity in mice fed an obesogenic high-fat diet.	Prior, R. L., et al.	Exclusion	Duplicate
434	Dietary black raspberry anthocyanins do not alter development of obesity in mice fed an obesogenic high-fat diet.	Prior, R. L., et al.	Exclusion	Duplicate
435	Dietary Black Raspberry Anthocyanins Do Not Alter Development of Obesity in Mice Fed an Obesogenic High-Fat Diet.	Prior, R. L., et al.	Exclusion	Duplicate
436	Hypouricemic and nephroprotective roles of anthocyanins in hyperuricemic mice.	Qian, X., et al.	Exclusion	Duplicate
437	An extract of chokeberry attenuates weight gain and modulates insulin, adipogenic and inflammatory signalling pathways in epididymal adipose tissue of rats fed a fructose-rich diet.	Qin, B. and R. A. Anderson	Exclusion	Duplicate
438	Purple sweet potato color improves hippocampal insulin resistance via down-regulating SOCS3 and galectin-3 in high-fat diet mice.	Qin, S., et al.	Exclusion	Duplicate
439	Anthocyanin supplementation improves serum LDL- and HDL-cholesterol concentrations associated with the inhibition of cholesteryl ester transfer protein in dyslipidemic subjects.	Qin, Y., et al.	Exclusion	Duplicate
440	Anthocyanin supplementation improves serum LDL- and HDL-cholesterol concentrations associated with the inhibition of cholesteryl ester transfer protein in dyslipidemic subjects.	Qin, Y., et al.	Exclusion	Duplicate
441	Effectiveness of anthocyanin-rich foods on bone remodeling biomarkers of middle-aged and older adults at risk of osteoporosis: a systematic review, meta-analysis, and meta-regression.	Quek, Y. Y., et al.	Exclusion	Duplicate
442	Hypolipidaemic, hypoglycaemic and antioxidant effects of a tropical highland blackberry beverage consumption in healthy individuals on a high-fat, high-carbohydrate diet challenge.	Quesada-Morúa, M. S., et al.	Exclusion	Duplicate
443	The effect of Aronia consumption on lipid profile, blood pressure, and biomarkers of inflammation: A systematic review and meta-analysis of randomized controlled trials.	Rahmani, J., et al.	Exclusion	Duplicate
444	The effect of Aronia consumption on lipid profile, blood pressure, and biomarkers of inflammation: A systematic review and meta-analysis of randomized controlled trials.	Rahmani, J., et al.	Exclusion	Duplicate
445	Combined effect of interventions with pure or enriched mixtures of (poly)phenols and anti-diabetic medication in type 2 diabetes management: a meta-analysis of randomized controlled human trials.	Raimundo, A. F., et al.	Exclusion	Duplicate
446	Combined effect of interventions with pure or enriched mixtures of (poly)phenols and anti-diabetic medication in type 2 diabetes management: a meta-analysis of randomized controlled human trials.	Raimundo, A. F., et al.	Exclusion	Duplicate
447	Dietary polyphenols and the risk of metabolic syndrome: a systematic review and meta-analysis.	Ramaiah, P., et al.	Exclusion	Duplicate
448	Dietary polyphenols and the risk of metabolic syndrome: a systematic review and meta-analysis.	Ramaiah, P., et al.	Exclusion	Duplicate
449	Dietary UKMR-1 Roselle Supplementation Prevents Nicotine-Induced Cardiac Injury by Inhibiting Myocardial Oxidative Stress.	Ramalingam, A., et al.	Exclusion	Duplicate
450	Effect of berry polyphenols on glucose metabolism: A systematic review and meta-analysis of randomized controlled trials.	Rambaran, T. F., et al.	Exclusion	Duplicate
451	STUDY OF ADDITION OF PURPLE SWEET POTATO FLOUR (<i>IPOMOEA BATATAS</i> L.) ON ANTIOXIDANT ACTIVITY AND QUALITY CHEMISTRY OF CHICKEN NUGGETS AS FUNCTIONAL FOOD.	Ratulangi, F., et al.	Exclusion	Duplicate
452	Gastrointestinal microbiome modulator improves glucose tolerance in overweight and obese subjects: a randomized controlled pilot trial.	Rebello, C. J., et al.	Exclusion	Duplicate
453	Gastrointestinal microbiome modulator improves glucose tolerance in overweight and obese subjects: A randomized controlled pilot trial.	Rebello, C. J., et al.	Exclusion	Duplicate
454	Gastrointestinal microbiome modulator improves glucose tolerance in overweight and obese subjects: A randomized controlled pilot trial.	Rebello, C. J., et al.	Exclusion	Duplicate
455	Gastrointestinal microbiome modulator improves glucose tolerance in overweight and obese subjects: A randomized controlled pilot trial.	Rebello, C. J., et al.	Exclusion	Duplicate
456	Polyphenols and non-alcoholic fatty liver disease: Impact and mechanisms.	Rodriguez-Ramiro, I., et al.	Exclusion	Duplicate
457	Effects of a high fat meal associated with water, juice, or champagne consumption on endothelial function and markers of oxidative stress and inflammation in young, healthy subjects.	Rouyer, O., et al.	Exclusion	Duplicate
458	Effects of a high fat meal associated with water, juice, or champagne consumption on endothelial function and markers of oxidative stress and inflammation in young, healthy subjects.	Rouyer, O., et al.	Exclusion	Duplicate
459	Effects of a High Fat Meal Associated with Water, Juice, or Champagne Consumption on Endothelial Function and Markers of Oxidative Stress and Inflammation in Young, Healthy Subjects.	Rouyer, O., et al.	Exclusion	Duplicate
460	Effects of a High Fat Meal Associated with Water, Juice, or Champagne Consumption on Endothelial Function and Markers of Oxidative Stress and Inflammation in Young, Healthy Subjects.	Rouyer, O., et al.	Exclusion	Duplicate
461	One-Week Elderberry Juice Treatment Increases Carbohydrate Oxidation after a Meal Tolerance Test and Is Well Tolerated in Adults: A Randomized Controlled Pilot Study.	Rust, B. M., et al.	Exclusion	Duplicate
462	One-Week Elderberry Juice Treatment Increases Carbohydrate Oxidation after a Meal Tolerance Test and Is Well Tolerated in Adults: A Randomized Controlled Pilot Study.	Rust, B. M., et al.	Exclusion	Duplicate
463	One-Week Elderberry Juice Treatment Increases Carbohydrate Oxidation after a Meal Tolerance Test and Is Well Tolerated in Adults: A Randomized Controlled Pilot Study.	Rust, B. M., et al.	Exclusion	Duplicate
464	Sa'adah, N. N., et al. (2017). Antihyperlipidemic and Anti-obesity Effects of the Methanolic Extract of <i>Parijoto</i> (<i>Medinilla speciosa</i>). 5th International Conference on Biological Science (ICBS), Univ Gadjah Mada, Fac Biol, Yogyakarta, INDONESIA, Amer Inst Physics.		Exclusion	Duplicate
465	Daily and Not Every-Other-Day Intake of Anthocyanin-Rich New Zealand Blackcurrant Extract Alters Substrate Oxidation during Moderate-Intensity Walking in Adult Males.	Sahin, M. A., et al.	Exclusion	Duplicate
466	Daily and Not Every-Other-Day Intake of Anthocyanin-Rich New Zealand Blackcurrant Extract Alters Substrate Oxidation during Moderate-Intensity Walking in Adult Males.	Şahin, M. A., et al.	Exclusion	Duplicate
467	Intake Duration of Anthocyanin-Rich New Zealand Blackcurrant Extract Affects Metabolic Responses during Moderate Intensity Walking Exercise in Adult Males.	Şahin Ph, D. M., et al.	Exclusion	Duplicate
468	Daily and Not Every-Other-Day Intake of Anthocyanin-Rich New Zealand Blackcurrant Extract Alters Substrate Oxidation during Moderate-Intensity Walking in Adult Males.	Şahin Ph, D. M., et al.	Exclusion	Duplicate
469	Dietary supplementation with an extract of purple corn<i> (Zea</i><i> mays</i> L) reduces vascular risk and hepatic steatosis in broilers.	Saltos, D., et al.	Exclusion	Duplicate
470	Inhibitory effects of litchi (Litchi chinensis Sonn.) flower-water extracts on lipase activity and diet-induced obesity.	Samuel Wu, Y. H., et al.	Exclusion	Duplicate
471	Pharmacokinetic Characterization and Bioavailability of Strawberry Anthocyanins Relative to Meal Intake.	Sandhu, A. K., et al.	Exclusion	Duplicate
472	The health benefits of anthocyanins: an umbrella review of systematic reviews and meta-analyses of observational studies and controlled clinical trials.	Sandoval-Ramírez, B. A., et al.	Exclusion	Duplicate
473	The health benefits of anthocyanins: an umbrella review of systematic reviews and meta-analyses of observational studies and controlled clinical trials.	Sandoval-Ramírez, B. A., et al.	Exclusion	Duplicate
474	Effects of Chokeberries (<i>Aronia</i> spp.) on Cytoprotective and Cardiometabolic Markers and Semen Quality in 109 Mildly Hypercholesterolemic Danish Men: A Prospective, Double-Blinded, Randomized, Crossover Trial.	Sangild, J., et al.	Exclusion	Duplicate
475	Effects of Chokeberries (Aronia spp.) on Cytoprotective and Cardiometabolic Markers and Semen Quality in 109 Mildly Hypercholesterolemic Danish Men: A Prospective, Double-Blinded, Randomized, Crossover Trial.	Sangild, J., et al.	Exclusion	Duplicate
476	Effects of Chokeberries (Aronia spp.) on Cytoprotective and Cardiometabolic Markers and Semen Quality in 109 Mildly Hypercholesterolemic Danish Men: A Prospective, Double-Blinded, Randomized, Crossover Trial.	Sangild, J., et al.	Exclusion	Duplicate
477	Effect of <i>Cornus mas L.</i> fruit extract on lipid accumulation product and cardiovascular indices in patients with non-alcoholic fatty liver disease: A double-blind randomized controlled trial.	Sangouni, A. A., et al.	Exclusion	Duplicate
478	The effect of total anthocyanin-base standardized (<i>Cornus mas</i> L.) fruit extract on liver function, tumor necrosis factor α, malondealdehyde, and adiponectin in patients with non-alcoholic fatty liver: a study protocol for a double-blind randomized clinical trial.	Sangsefidi, Z. S., et al.	Exclusion	Duplicate
479	Supplementation of Juçara berry (Euterpe edulis mart.) modulates epigenetic markers in monocytes from obese adults: A double-blind randomized trial.	Santamarina, A. B., et al.	Exclusion	Duplicate
480	Obesity-related inflammatory modulation by juçara berry (Euterpe edulis Mart.) supplementation in Brazilian adults: a double-blind randomized controlled trial.	Santamarina, A. B., et al.	Exclusion	Duplicate
481	Obesity-related inflammatory modulation by juçara berry (Euterpe edulis Mart.) supplementation in Brazilian adults: a double-blind randomized controlled trial.	Santamarina, A. B., et al.	Exclusion	Duplicate
482	Supplementation of Jucara Berry (<i>Euterpe edulis</i> Mart.) Modulates Epigenetic Markers in Monocytes from Obese Adults: A Double-Blind Randomized Trial.	Santamarina, A. B., et al.	Exclusion	Duplicate
483	Obesity-related inflammatory modulation by jucara berry (<i>Euterpe edulis</i> Mart.) supplementation in Brazilian adults: a double-blind randomized controlled trial.	Santamarina, A. B., et al.	Exclusion	Duplicate
484	Juçara (Euterpe edulis Mart.) supplementation improves cytokines profile in monocyte of obese subjects without dietary intervention.	Santamarina, A. B., et al.	Exclusion	Duplicate
485	Supplementation of Juçara Berry (Euterpe edulis Mart.) Modulates Epigenetic Markers in Monocytes from Obese Adults: a Double-Blind Randomized Trial.	Santamarina, A. B., et al.	Exclusion	Duplicate
486	Supplementation of Juçara Berry (Euterpe edulis Mart.) Modulates Epigenetic Markers in Monocytes from Obese Adults: A Double-Blind Randomized Trial.	Santamarina, A. B., et al.	Exclusion	Duplicate
487	The effect of rosella beverage intervention on lipid profileand antropometric in obese adult men.	Sari, F. Y. K., et al.	Exclusion	Duplicate
488	Effect of sour tea (<i>Hibiscus sabdariffa</i> L.) on arterial hypertension: a systematic review and meta-analysis of randomized controlled trials.	Serban, C., et al.	Exclusion	Duplicate
489	Effect of sour tea (Hibiscus sabdariffa L.) on arterial hypertension: a systematic review and meta-analysis of randomized controlled trials.	Serban, C., et al.	Exclusion	Duplicate
490	Partial substitution of alfalfa hay by <i>Berberis vulgaris</i> leaf modulated the growth performance, meat quality and antioxidant status of fattening lambs.	Seyedin, S. M. V., et al.	Exclusion	Duplicate
491	Effect of Anthocyanin Supplementations on Lipid Profile and Inflammatory Markers: A Systematic Review and Meta-Analysis of Randomized Controlled Trials.	Shah, K. and P. Shah	Exclusion	Duplicate
492	New Zealand Blackcurrant Increases Postexercise Hypotension Following Sustained Moderate-Intensity Exercise.	Shan, Y. and M. D. Cook	Exclusion	Duplicate
493	New Zealand Blackcurrant Increases Postexercise Hypotension Following Sustained Moderate-Intensity Exercise.	Shan, Y. S. and M. D. Cook	Exclusion	Duplicate
494	Blueberry as a source of bioactive compounds for the treatment of obesity, type 2 diabetes and chronic inflammation.	Shi, M., et al.	Exclusion	Duplicate
495	Lifestyle modification, nutritional and vitamins supplements for age-related macular degeneration.	Sin, H. P. Y., et al.	Exclusion	Duplicate
496	Lifestyle modification, nutritional and vitamins supplements for age-related macular degeneration.	Sin, H. P. Y., et al.	Exclusion	Duplicate
497	Effects of montmorency tart cherry and blueberry juice on cardiometabolic outcomes in healthy individuals: Protocol for a 3-arm placebo randomized controlled trial.	Sinclair, J., et al.	Exclusion	Duplicate
498	Effects of Montmorency Tart Cherry and Blueberry Juice on Cardiometabolic Outcomes in Healthy Individuals: Protocol for a 3-Arm Placebo Randomized Controlled Trial.	Sinclair, J., et al.	Exclusion	Duplicate
499	Effects of Montmorency Tart Cherry and Blueberry Juice on Cardiometabolic Outcomes in Healthy Individuals: Protocol for a 3-Arm Placebo Randomized Controlled Trial.	Sinclair, J., et al.	Exclusion	Duplicate
500	Expression of cardiac insulin signalling genes and proteins in rats fed a high-sucrose diet: effect of bilberry anthocyanin extract.	Singh, S., et al.	Exclusion	Duplicate
501	Effects of Juçara (Euterpe edulis Martius) on Health: An Overview of Clinical and Experimental Studies and Call for Action.	Siqueira, A. P. S., et al.	Exclusion	Duplicate
502	Siswanti, et al. (2018). Effect of various heat treatment on physical and chemical characteristics of red rice bran (<i>Oryza nivara</i> L.) Rojolele. 2nd International Conference on Food Science and Engineering (ICFSE), Indonesia, Iop Publishing Ltd.		Exclusion	Duplicate
503	Maternal AA/EPA Ratio and Triglycerides as Potential Biomarkers of Patients at Major Risk for Pharmacological Therapy in Gestational Diabetes.	Soldavini, C. M., et al.	Exclusion	Duplicate
504	Evaluation of the Effects of <i>Vaccinium</i> <i>arctostaphylos</i> L. Fruit Extract on Serum Lipids and hs-CRP Levels and Oxidative Stress in Adult Patients with Hyperlipidemia: A Randomized, Double-Blind, Placebo-Controlled Clinical Trial.	Soltani, R., et al.	Exclusion	Duplicate
505	Evaluation of the effects of Vaccinium arctostaphylos L. Fruit extract on serum lipids and hs-CRP levels and oxidative stress in adult patients with hyperlipidemia: A randomized, double-blind, placebo-controlled clinical trial.	Soltani, R., et al.	Exclusion	Duplicate
506	Evaluation of the Effects of Vaccinium arctostaphylos L. Fruit Extract on Serum Lipids and hs-CRP Levels and Oxidative Stress in Adult Patients with Hyperlipidemia: A Randomized, Double-Blind, Placebo-Controlled Clinical Trial.	Soltani, R., et al.	Exclusion	Duplicate
507	One-Week Elderberry Juice Treatment Increases Carbohydrate Oxidation After a Meal Tolerance Test and Is Well Tolerated in Adults: a Controlled Pilot Study.	Solverson, P., et al.	Exclusion	Duplicate
508	An anthocyanin-rich mixed-berry intervention may improve insulin sensitivity in a randomized trial of overweight and obese adults.	Solverson, P. M., et al.	Exclusion	Duplicate
509	An Anthocyanin-Rich Mixed-Berry Intervention May Improve Insulin Sensitivity in a Randomized Trial of Overweight and Obese Adults.	Solverson, P. M., et al.	Exclusion	Duplicate
510	An Anthocyanin-Rich Mixed-Berry Intervention May Improve Insulin Sensitivity in a Randomized Trial of Overweight and Obese Adults.	Solverson, P. M., et al.	Exclusion	Duplicate
511	Blackberry feeding increases fat oxidation and improves insulin sensitivity in overweight and obese males.	Solverson, P. M., et al.	Exclusion	Duplicate
512	Blackberry Feeding Increases Fat Oxidation and Improves Insulin Sensitivity in Overweight and Obese Males.	Solverson, P. M., et al.	Exclusion	Duplicate
513	Blackberry Feeding Increases Fat Oxidation and Improves Insulin Sensitivity in Overweight and Obese Males.	Solverson, P. M., et al.	Exclusion	Duplicate
514	Plant food anthocyanins inhibit platelet granule secretion in hypercholesterolaemia: involving the signalling pathway of PI3K-Akt.	Song, F., et al.	Exclusion	Duplicate
515	Plant food anthocyanins inhibit platelet granule secretion in hypercholesterolaemia: Involving the signalling pathway of PI3K-Akt.	Song, F., et al.	Exclusion	Duplicate
516	Plant food anthocyanins inhibit platelet granule secretion in hypercholesterolaemia: Involving the signalling pathway of PI3K-Akt.	Song, F. L., et al.	Exclusion	Duplicate
517	Pomegranate peel anthocyanins prevent diet-induced obesity and insulin resistance in association with modulation of the gut microbiota in mice.	Song, H., et al.	Exclusion	Duplicate
518	Pomegranate peel anthocyanins prevent diet-induced obesity and insulin resistance in association with modulation of the gut microbiota in mice.	Song, H., et al.	Exclusion	Duplicate
519	Dietary anthocyanin-rich extract of açai protects from diet-induced obesity, liver steatosis, and insulin resistance with modulation of gut microbiota in mice.	Song, H., et al.	Exclusion	Duplicate
520	Dietary anthocyanin-rich extract of açai protects from diet-induced obesity, liver steatosis, and insulin resistance with modulation of gut microbiota in mice.	Song, H., et al.	Exclusion	Duplicate
521	Black Current Anthocyanins Improve Lipid Metabolism and Modulate Gut Microbiota in High-Fat Diet-Induced Obese Mice.	Song, H., et al.	Exclusion	Duplicate
522	Black Current Anthocyanins Improve Lipid Metabolism and Modulate Gut Microbiota in High-Fat Diet-Induced Obese Mice.	Song, H., et al.	Exclusion	Duplicate
523	Black rice anthocyanins alleviate hyperlipidemia, liver steatosis and insulin resistance by regulating lipid metabolism and gut microbiota in obese mice.	Song, H., et al.	Exclusion	Duplicate
524	Black rice anthocyanins alleviate hyperlipidemia, liver steatosis and insulin resistance by regulating lipid metabolism and gut microbiota in obese mice.	Song, H., et al.	Exclusion	Duplicate
525	Pomegranate fruit pulp polyphenols reduce diet-induced obesity with modulation of gut microbiota in mice.	Song, H. Z., et al.	Exclusion	Duplicate
526	Pomegranate peel anthocyanins prevent diet-induced obesity and insulin resistance in association with modulation of the gut microbiota in mice.	Song, H. Z., et al.	Exclusion	Duplicate
527	Dietary anthocyanin-rich extract of acai protects from diet-induced obesity, liver steatosis, and insulin resistance with modulation of gut microbiota in mice.	Song, H. Z., et al.	Exclusion	Duplicate
528	Black Current Anthocyanins Improve Lipid Metabolism and Modulate Gut Microbiota in High-Fat Diet-Induced Obese Mice.	Song, H. Z., et al.	Exclusion	Duplicate
529	Black rice anthocyanins alleviate hyperlipidemia, liver steatosis and insulin resistance by regulating lipid metabolism and gut microbiota in obese mice.	Song, H. Z., et al.	Exclusion	Duplicate
530	Anthocyanin supplementation improves obesity-related inflammatory characteristics: A systematic review and meta-analysis of randomized controlled trials.	Song, W., et al.	Exclusion	Duplicate
531	Anthocyanin supplementation improves obesity-related inflammatory characteristics: A systematic review and meta-analysis of randomized controlled trials.	Song, W. H., et al.	Exclusion	Duplicate
532	Lack of effect of Tart Cherry concentrate dose on serum urate in people with gout.	Stamp, L., et al.	Exclusion	Duplicate
533	Lack of effect of tart cherry concentrate dose on serum urate in people with gout.	Stamp, L. K., et al.	Exclusion	Duplicate
534	Lack of effect of tart cherry concentrate dose on serum urate in people with gout.	Stamp, L. K., et al.	Exclusion	Duplicate
535	Lack of effect of tart cherry concentrate dose on serum urate in people with gout.	Stamp, L. K., et al.	Exclusion	Duplicate
536	Effect of blueberry consumption on cardiometabolic health parameters in men with type 2 diabetes: An 8-week, double-blind, randomized, placebo-controlled trial.	Stote, K. S., et al.	Exclusion	Duplicate
537	Effect of Blueberry Consumption on Cardiometabolic Health Parameters in Men with Type 2 Diabetes: An 8-Week, Double-Blind, Randomized, Placebo-Controlled Trial.	Stote, K. S., et al.	Exclusion	Duplicate
538	Effect of Blueberry Consumption on Cardiometabolic Health Parameters in Men with Type 2 Diabetes: An 8-Week, Double-Blind, Randomized, Placebo-Controlled Trial.	Stote, K. S., et al.	Exclusion	Duplicate
539	New Zealand blackcurrant extract enhances fat oxidation during prolonged cycling in endurance-trained females.	Strauss, J. A., et al.	Exclusion	Duplicate
540	New Zealand blackcurrant extract enhances fat oxidation during prolonged cycling in endurance-trained females.	Strauss, J. A., et al.	Exclusion	Duplicate
541	Blueberries' Impact on Insulin Resistance and Glucose Intolerance.	Stull, A. J.	Exclusion	Duplicate
542	Blueberries' Impact on Insulin Resistance and Glucose Intolerance.	Stull, A. J.	Exclusion	Duplicate
543	Cyanidin-3-glucoside-rich extract from Chinese bayberry fruit protects pancreatic β cells and ameliorates hyperglycemia in streptozotocin-induced diabetic mice.	Sun, C. D., et al.	Exclusion	Duplicate
544	Anthocyanin-rich Buni-berry (<i>Antidesma bunius</i>) Extract Increases Paraoxonase 1 Gene Expression in BALB/c Mice Fed with a High-fat Diet.	Tawali, S., et al.	Exclusion	Duplicate
545	Clitoria ternatea Flower Extract Attenuates Postprandial Lipemia and Increases Plasma Antioxidant Status Responses to a High-Fat Meal Challenge in Overweight and Obese Participants.	Thilavech, T., et al.	Exclusion	Duplicate
546	<i>Clitoria ternatea</i> Flower Extract Attenuates Postprandial Lipemia and Increases Plasma Antioxidant Status Responses to a High-Fat Meal Challenge in Overweight and Obese Participants.	Thilavech, T., et al.	Exclusion	Duplicate
547	Clitoria ternatea flower extract suppresses postprandial lipemia and improves antioxidant status induced by a high-fat meal in overweigh/obese subjects.	Thilavech, T., et al.	Exclusion	Duplicate
548	Clitoria ternatea flower extract suppresses postprandial lipemia and improves antioxidant status induced by a high-fat meal in overweigh/obese subjects.	Thilavech, T., et al.	Exclusion	Duplicate
549	Anthocyanin supplementation in alleviating thrombogenesis in overweight and obese population: A randomized, double-blind, placebo-controlled study.	Thompson, K., et al.	Exclusion	Duplicate
550	Dietary Cyanidin-3-Glucoside Attenuates High-Fat-Diet-Induced Body-Weight Gain and Impairment of Glucose Tolerance in Mice via Effects on the Hepatic Hormone FGF21.	Tian, L., et al.	Exclusion	Duplicate
551	<i>Short communication</i>: Purple corn (<i>Zea mays</i> L.) stover silage with abundant anthocyanins transferring anthocyanin composition to the milk and increasing antioxidant status of lactating dairy goats.	Tian, X. Z., et al.	Exclusion	Duplicate
552	Short communication: Purple corn (Zea mays L.) stover silage with abundant anthocyanins transferring anthocyanin composition to the milk and increasing antioxidant status of lactating dairy goats.	Tian, X. Z., et al.	Exclusion	Duplicate
553	Dose-dependent effects of anthocyanin supplementation on platelet function in subjects with dyslipidemia: A randomized clinical trial.	Tian, Z., et al.	Exclusion	Duplicate
554	Dose-dependent effects of anthocyanin supplementation on platelet function in subjects with dyslipidemia: A randomized clinical trial.	Tian, Z., et al.	Exclusion	Duplicate
555	Dose-dependent effects of anthocyanin supplementation on platelet function in subjects with dyslipidemia: A randomized clinical trial.	Tian, Z. Z., et al.	Exclusion	Duplicate
556	Effect of dietary anthocyanins on biomarkers of type 2 diabetes and related obesity: A systematic review and meta-analysis.	Tiwari, V., et al.	Exclusion	Duplicate
557	Effect of dietary anthocyanins on biomarkers of type 2 diabetes and related obesity: A systematic review and meta-analysis.	Tiwari, V., et al.	Exclusion	Duplicate
558	Effect of anthocyanin-rich blackberry juice on endoplasmic reticulum stress in streptozotocin-induced diabetic rats.	Tony, S. K., et al.	Exclusion	Duplicate
559	Anti-Hypertensive Effects of Anthocyanins from Hibiscus sabdarifa Calyx on the Renin-Angiotensin-Aldoslestrone System in Wistar Rats.	Ugwu, P., et al.	Exclusion	Duplicate
560	Antihyperlipidemic effect of Aronia melanocarpa fruit juice in rats fed a high-cholesterol diet.	Valcheva-Kuzmanova, S., et al.	Exclusion	Duplicate
561	Cardioprotective effects of phytopigments via multiple signaling pathways.	Varghese, R., et al.	Exclusion	Duplicate
562	Cardioprotective effects of phytopigments via multiple signaling pathways.	Varghese, R., et al.	Exclusion	Duplicate
563	Identification of a botanical inhibitor of intestinal diacylglyceride acyltransferase 1 activity via <i>in vitro</i> screening and a parallel, randomized, blinded, placebo-controlled clinical trial.	Velliquette, R. A., et al.	Exclusion	Duplicate
564	Identification of a botanical inhibitor of intestinal diacylglyceride acyltransferase 1 activity via in vitro screening and a parallel, randomized, blinded, placebo-controlled clinical trial.	Velliquette, R. A., et al.	Exclusion	Duplicate
565	Identification of a botanical inhibitor of intestinal diacylglyceride acyltransferase 1 activity via in vitro screening and a parallel, randomized, blinded, placebo-controlled clinical trial.	Velliquette, R. A., et al.	Exclusion	Duplicate
566	Potential Factors Influencing the Effects of Anthocyanins on Blood Pressure Regulation in Humans: A Review.	Vendrame, S. and D. Klimis-Zacas	Exclusion	Duplicate
567	Wild blueberry consumption attenuates local inflammation in the perivascular adipose tissue of obese Zucker rats.	Vendrame, S., et al.	Exclusion	Duplicate
568	Black corn (Zea mays L.) flour has the potential to improve the gut microbiota composition and goblet cell proliferation in mice fed a high-fat diet.	Verediano, T. A., et al.	Exclusion	Duplicate
569	Black corn (Zea mays L.) flour has the potential to improve the gut microbiota composition and goblet cell proliferation in mice fed a high-fat diet.	Verediano, T. A., et al.	Exclusion	Duplicate
570	Black corn (Zea<i> mays</i> L.) flour has the potential to improve the gut microbiota composition and goblet cell proliferation in mice fed a high-fat diet.	Verediano, T. A., et al.	Exclusion	Duplicate
571	Association between different dietary polyphenol subclasses and the improvement in cardiometabolic risk factors: evidence from a randomized controlled clinical trial.	Vetrani, C., et al.	Exclusion	Duplicate
572	Association between different dietary polyphenol subclasses and the improvement in cardiometabolic risk factors: evidence from a randomized controlled clinical trial.	Vetrani, C., et al.	Exclusion	Duplicate
573	Systematic Review of Anthocyanins and Markers of Cardiovascular Disease.	Wallace, T. C., et al.	Exclusion	Duplicate
574	Systematic Review of Anthocyanins and Markers of Cardiovascular Disease.	Wallace, T. C., et al.	Exclusion	Duplicate
575	Viscous food matrix influences absorption and excretion but not metabolism of blackcurrant anthocyanins in rats.	Walton, M. C., et al.	Exclusion	Duplicate
576	Cranberry anthocyanin as an herbal medicine lowers plasma cholesterol by increasing excretion of fecal sterols.	Wang, L., et al.	Exclusion	Duplicate
577	Cranberry anthocyanin as an herbal medicine lowers plasma cholesterol by increasing excretion of fecal sterols.	Wang, L. J., et al.	Exclusion	Duplicate
578	Effects of Dietary Supplementation with Bilberry Extract on Growth Performance, Immune Function, Antioxidant Capacity, and Meat Quality of Yellow-Feathered Chickens.	Wang, Y. B., et al.	Exclusion	Duplicate
579	The impact of red cabbage fermentation on bioavailability of anthocyanins and antioxidant capacity of human plasma.	Wiczkowski, W., et al.	Exclusion	Duplicate
580	Enhanced Walking-Induced Fat Oxidation by New Zealand Blackcurrant Extract Is Body Composition-Dependent in Recreationally Active Adult Females.	Willems, M. E. T., et al.	Exclusion	Duplicate
581	Enhanced Walking-Induced Fat Oxidation by New Zealand Blackcurrant Extract Is Body Composition-Dependent in Recreationally Active Adult Females.	Willems, M. E. T., et al.	Exclusion	Duplicate
582	Enhanced Walking-Induced Fat Oxidation by New Zealand Blackcurrant Extract Is Body Composition-Dependent in Recreationally Active Adult Females.	Willems, M. E. T., et al.	Exclusion	Duplicate
583	Beneficial Physiological Effects With Blackcurrant Intake in Endurance Athletes.	Willems, M. E. T., et al.	Exclusion	Duplicate
584	Effect of New Zealand blackcurrant extract on physiological responses at rest and during brisk walking in southeast asian men: A randomized, double-blind, placebo-controlled, crossover study.	Willems, M. E. T., et al.	Exclusion	Duplicate
585	Effect of New Zealand Blackcurrant Extract on Physiological Responses at Rest and during Brisk Walking in Southeast Asian Men: A Randomized, Double-Blind, Placebo-Controlled, Crossover Study.	Willems, M. E. T., et al.	Exclusion	Duplicate
586	Effect of New Zealand Blackcurrant Extract on Physiological Responses at Rest and during Brisk Walking in Southeast Asian Men: A Randomized, Double-Blind, Placebo-Controlled, Crossover Study.	Willems, M. E. T., et al.	Exclusion	Duplicate
587	Effect of New Zealand Blackcurrant Extract on Cycling Performance and Substrate Oxidation in Normobaric Hypoxia in Trained Cyclists.	Willems, M. E. T., et al.	Exclusion	Duplicate
588	Effect of New Zealand Blackcurrant Extract on Cycling Performance and Substrate Oxidation in Normobaric Hypoxia in Trained Cyclists.	Willems, M. E. T., et al.	Exclusion	Duplicate
589	Effects of new zealand blackcurrant extract intake on metabolic and physiological responses during moderate intensity exercise in Caucasian and Thai males.	Willems, M. E. T., et al.	Exclusion	Duplicate
590	Wild blueberry (poly)phenols can improve vascular function and cognitive performance in healthy older individuals: a double-blind randomized controlled trial.	Wood, E., et al.	Exclusion	Duplicate
591	A randomized, double-blind, placebo-controlled trial of the effect of dried purple carrot on body mass, lipids, blood pressure, body composition, and inflammatory markers in overweight and obese adults: the QUENCH trial.	Wright, O. R., et al.	Exclusion	Duplicate
592	A randomized, double-blind, placebo-controlled trial of the effect of dried purple carrot on body mass, lipids, blood pressure, body composition, and inflammatory markers in overweight and obese adults: The QUENCH trial.	Wright, O. R. L., et al.	Exclusion	Duplicate
593	A randomized, double-blind, placebo-controlled trial of the effect of dried purple carrot on body mass, lipids, blood pressure, body composition, and inflammatory markers in overweight and obese adults: The QUENCH Trial.	Wright, O. R. L., et al.	Exclusion	Duplicate
594	Anti-obesity effects of artificial planting blueberry (Vaccinium ashei) anthocyanin in high-fat diet-treated mice.	Wu, T., et al.	Exclusion	Duplicate
595	Raspberry anthocyanin consumption prevents diet-induced obesity by alleviating oxidative stress and modulating hepatic lipid metabolism.	Wu, T., et al.	Exclusion	Duplicate
596	Raspberry anthocyanin consumption prevents diet-induced obesity by alleviating oxidative stress and modulating hepatic lipid metabolism.	Wu, T., et al.	Exclusion	Duplicate
597	Mulberry and cherry anthocyanin consumption prevents oxidative stress and inflammation in diet-induced obese mice.	Wu, T., et al.	Exclusion	Duplicate
598	Mulberry and cherry anthocyanin consumption prevents oxidative stress and inflammation in diet-induced obese mice.	Wu, T., et al.	Exclusion	Duplicate
599	Mulberry and cherry anthocyanin consumption prevents oxidative stress and inflammation in diet-induced obese mice.	Wu, T., et al.	Exclusion	Duplicate
600	Inhibitory effects of litchi (<i>Litchi chinensis</i> Sonn.) flower-water extracts on lipase activity and diet-induced obesity.	Wu, Y. H. S., et al.	Exclusion	Duplicate
601	Targeting metabolic syndrome: candidate natural agents.	Xia, X. and J. Weng	Exclusion	Duplicate
602	Effects of purified anthocyanin supplementation on platelet chemokines in hypocholesterolemic individuals: a randomized controlled trial.	Xiandan, Z., et al.	Exclusion	Duplicate
603	Anthocyanins, Anthocyanin-Rich Berries, and Cardiovascular Risks: Systematic Review and Meta-Analysis of 44 Randomized Controlled Trials and 15 Prospective Cohort Studies.	Xu, L., et al.	Exclusion	Duplicate
604	Anthocyanins, Anthocyanin-Rich Berries, and Cardiovascular Risks: Systematic Review and Meta-Analysis of 44 Randomized Controlled Trials and 15 Prospective Cohort Studies.	Xu, L., et al.	Exclusion	Duplicate
605	Anthocyanin supplementation at different doses improves cholesterol efflux capacity in subjects with dyslipidemia-a randomized controlled trial.	Xu, Z., et al.	Exclusion	Duplicate
606	Anthocyanin supplementation at different doses improves cholesterol efflux capacity in subjects with dyslipidemia-a randomized controlled trial.	Xu, Z., et al.	Exclusion	Duplicate
607	Anthocyanin supplementation at different doses improves cholesterol efflux capacity in subjects with dyslipidemia-a randomized controlled trial.	Xu, Z. L., et al.	Exclusion	Duplicate
608	Mulberry anthocyanin extract ameliorates insulin resistance by regulating PI3K/AKT pathway in HepG2 cells and db/db mice.	Yan, F., et al.	Exclusion	Duplicate
609	Efficacy and safety of dietary polyphenol supplementation in the treatment of non-alcoholic fatty liver disease: A systematic review and meta-analysis.	Yang, K., et al.	Exclusion	Duplicate
610	Efficacy and safety of dietary polyphenol supplementation in the treatment of non-alcoholic fatty liver disease: A systematic review and meta-analysis.	Yang, K., et al.	Exclusion	Duplicate
611	Efficacy and safety of dietary polyphenol supplementation in the treatment of non-alcoholic fatty liver disease: A systematic review and meta-analysis.	Yang, K. L., et al.	Exclusion	Duplicate
612	Effects of Anthocyanins on Cardiometabolic Health: A Systematic Review and Meta-Analysis of Randomized Controlled Trials.	Yang, L., et al.	Exclusion	Duplicate
613	Anthocyanins increase serum adiponectin in newly diagnosed diabetes but not in prediabetes: A randomized controlled trial.	Yang, L., et al.	Exclusion	Duplicate
614	Role of Purified Anthocyanins in Improving Cardiometabolic Risk Factors in Chinese Men and Women with Prediabetes or Early Untreated Diabetes-A Randomized Controlled Trial.	Yang, L., et al.	Exclusion	Duplicate
615	Role of purified anthocyanins in improving cardiometabolic risk factors in chinese men and women with prediabetes or early untreated diabetes—A randomized controlled trial.	Yang, L., et al.	Exclusion	Duplicate
616	Effect of anthocyanins supplementation on serum IGFBP-4 fragments and glycemic control in patients with fasting hyperglycemia: A randomized controlled trial.	Yang, L., et al.	Exclusion	Duplicate
617	Effect of Anthocyanins Supplementation on Serum IGFBP-4 Fragments and Glycemic Control in Patients with Fasting Hyperglycemia: A Randomized Controlled Trial.	Yang, L., et al.	Exclusion	Duplicate
618	Effects of Anthocyanins on Cardiometabolic Health: A Systematic Review and Meta-Analysis of Randomized Controlled Trials.	Yang, L. P., et al.	Exclusion	Duplicate
619	Anthocyanins increase serum adiponectin in newly diagnosed diabetes but not in prediabetes: a randomized controlled trial.	Yang, L. P., et al.	Exclusion	Duplicate
620	Role of Purified Anthocyanins in Improving Cardiometabolic Risk Factors in Chinese Men and Women with Prediabetes or Early Untreated Diabetes-A Randomized Controlled Trial.	Yang, L. P., et al.	Exclusion	Duplicate
621	Effect of Anthocyanins Supplementation on Serum IGFBP-4 Fragments and Glycemic Control in Patients with Fasting Hyperglycemia: A Randomized Controlled Trial.	Yang, L. P., et al.	Exclusion	Duplicate
622	Anthocyanins regulate serum adipsin and visfatin in patients with prediabetes or newly diagnosed diabetes: a randomized controlled trial.	Yang, L. P., et al.	Exclusion	Duplicate
623	The effect of anthocyanin supplementation on body composition, exercise performance and muscle damage indices in athletes.	Yarahmadi, M., et al.	Exclusion	Duplicate
624	The effect of anthocyanin supplementation on body composition, exercise performance and muscle damage indices in athletes.	Yarahmadi, M., et al.	Exclusion	Duplicate
625	Does anthocyanins consumption affect weight and body composition? A systematic review and meta-analysis of randomized controlled trials.	Yarhosseini, F., et al.	Exclusion	Duplicate
626	Does anthocyanins consumption affect weight and body composition? A systematic review and meta-analysis of randomized controlled trials.	Yarhosseini, F., et al.	Exclusion	Duplicate
627	Effect of<i> Cornus</i><i> mas</i><i> L.</i> fruit extract on blood pressure, anthropometric and body composition indices in patients with non-alcoholic fatty liver disease: A double-blind randomized controlled trial.	Yarhosseini, F., et al.	Exclusion	Duplicate
628	Effect of Cornus mas L. fruit extract on blood pressure, anthropometric and body composition indices in patients with non-alcoholic fatty liver disease: A double-blind randomized controlled trial.	Yarhosseini, F., et al.	Exclusion	Duplicate
629	Effects of the Anthocyanin Compound (Cyanidin-3-Glucoside) on Some Histological and Physiological Parameters Related to the Heart in Male Rats Exposed to Oxidative Stress.	Yasser, H. and A. N. Sabour	Exclusion	Duplicate
630	[Cyanidin-3-glucoside attenuates body weight gain, serum lipid concentrations and insulin resistance in high-fat diet-induced obese rats].	Yu, R. Q., et al.	Exclusion	Duplicate
631	Biological effects of stevia, sucralose and sucrose in citrus-maqui juices on overweight subjects.	Zafrilla, P., et al.	Exclusion	Duplicate
632	Biological effects of stevia, sucralose and sucrose in citrus-maqui juices on overweight subjects.	Zafrilla, P., et al.	Exclusion	Duplicate
633	Anthocyanin supplementation improves anti-oxidative and anti-inflammatory capacity in a dose-response manner in subjects with dyslipidemia.	Zhang, H., et al.	Exclusion	Duplicate
634	Anthocyanin supplementation improves anti-oxidative and anti-inflammatory capacity in a dose-response manner in subjects with dyslipidemia.	Zhang, H., et al.	Exclusion	Duplicate
635	Anthocyanin supplementation improves anti-oxidative and anti-inflammatory capacity in a dose-response manner in subjects with dyslipidemia.	Zhang, H. Y., et al.	Exclusion	Duplicate
636	A CONSORT-compliant, randomized, double-blind, placebo-controlled pilot trial of purified anthocyanin in patients with nonalcoholic fatty liver disease.	Zhang, P. W., et al.	Exclusion	Duplicate
637	A CONSORT-Compliant, Randomized, Double-Blind, Placebo-Controlled Pilot Trial of Purified Anthocyanin in Patients with Nonalcoholic Fatty Liver Disease.	Zhang, P. W., et al.	Exclusion	Duplicate
638	A CONSORT-Compliant, Randomized, Double-Blind, Placebo-Controlled Pilot Trial of Purified Anthocyanin in Patients With Nonalcoholic Fatty Liver Disease.	Zhang, P. W., et al.	Exclusion	Duplicate
639	Pharmacokinetic Evaluation of Red Raspberry (Poly)phenols from Two Doses and Association with Metabolic Indices in Adults with Prediabetes and Insulin Resistance.	Zhang, X., et al.	Exclusion	Duplicate
640	Plasma and urinary (poly)phenolic profiles after 4-week red raspberry (rubus idaeus L.) intake with or without fructo-oligosaccharide supplementation.	Zhang, X., et al.	Exclusion	Duplicate
641	Effects of purified anthocyanin supplementation on platelet chemokines in hypocholesterolemic individuals: a randomized controlled trial.	Zhang, X., et al.	Exclusion	Duplicate
642	Effects of purified anthocyanin supplementation on platelet chemokines in hypocholesterolemic individuals: a randomized controlled trial.	Zhang, X., et al.	Exclusion	Duplicate
643	Effects of purified anthocyanin supplementation on platelet chemokines in hypocholesterolemic individuals: a randomized controlled trial.	Zhang, X. D., et al.	Exclusion	Duplicate
644	Pharmacokinetic Evaluation of Red Raspberry (Poly)phenols from Two Doses and Association with Metabolic Indices in Adults with Prediabetes and Insulin Resistance.	Zhang, X. H. Q., et al.	Exclusion	Duplicate
645	Plasma and Urinary (Poly)phenolic Profiles after 4-Week Red Raspberry (<i>Rubus idaeus</i> L.) Intake with or without Fructo-Oligosaccharide Supplementation.	Zhang, X. H. Q., et al.	Exclusion	Duplicate
646	The effectiveness of dietary polyphenols in obesity management: A systematic review and meta-analysis of human clinical trials.	Zhang, Y., et al.	Exclusion	Duplicate
647	Dose-dependent reductions in plasma ceramides after anthocyanin supplementation are associated with improvements in plasma lipids and cholesterol efflux capacity in dyslipidemia: A randomized controlled trial.	Zhao, Y., et al.	Exclusion	Duplicate
648	Dose-dependent reductions in plasma ceramides after anthocyanin supplementation are associated with improvements in plasma lipids and cholesterol efflux capacity in dyslipidemia: A randomized controlled trial.	Zhao, Y., et al.	Exclusion	Duplicate
649	Dose-dependent reductions in plasma ceramides after anthocyanin supplementation are associated with improvements in plasma lipids and cholesterol efflux capacity in dyslipidemia: A randomized controlled trial.	Zhao, Y. M., et al.	Exclusion	Duplicate
650	Higher flavonoid intake is associated with a lower progression risk of non-alcoholic fatty liver disease in adults: a prospective study.	Zhong, Q. W., et al.	Exclusion	Duplicate
651	Higher flavonoid intake is associated with a lower progression risk of non-alcoholic fatty liver disease in adults: a prospective study.	Zhong, Q. W., et al.	Exclusion	Duplicate
652	The Effect of Anthocyanins on Blood Pressure.	Zhu, Y., et al.	Exclusion	Duplicate
653	Anthocyanin supplementation improves HDL-Associated paraoxonase 1 activity and enhances cholesterol efflux capacity in subjects with hypercholesterolemia.	Zhu, Y., et al.	Exclusion	Duplicate
654	Anthocyanin supplementation improves HDL-associated paraoxonase 1 activity and enhances cholesterol efflux capacity in subjects with hypercholesterolemia.	Zhu, Y., et al.	Exclusion	Duplicate
655	Anti-inflammatory effect of purified dietary anthocyanin in adults with hypercholesterolemia: A randomized controlled trial.	Zhu, Y., et al.	Exclusion	Duplicate
656	Anti-inflammatory effect of purified dietary anthocyanin in adults with hypercholesterolemia: a randomized controlled trial.	Zhu, Y., et al.	Exclusion	Duplicate
657	Anti-inflammatory effect of purified dietary anthocyanin in adults with hypercholesterolemia: A randomized controlled trial.	Zhu, Y., et al.	Exclusion	Duplicate
658	Effects of blueberry supplementation on blood pressure: a systematic review and meta-analysis of randomized clinical trials.	Zhu, Y., et al.	Exclusion	Duplicate
659	Anthocyanin Supplementation Improves HDL-Associated Paraoxonase 1 Activity and Enhances Cholesterol Efflux Capacity in Subjects With Hypercholesterolemia.	Zhu, Y. N., et al.	Exclusion	Duplicate
660	Oral administration of purple passion fruit peel extract attenuates blood pressure in female spontaneously hypertensive rats and humans.	Zibadi, S., et al.	Exclusion	Duplicate
661	Oral administration of purple passion fruit peel extract attenuates blood pressure in female spontaneously hypertensive rats and humans.	Zibadi, S., et al.	Exclusion	Duplicate
662	Oral administration of purple passion fruit peel extract attenuates blood pressure in female spontaneously hypertensive rats and humans.	Zibadi, S., et al.	Exclusion	Duplicate
663	Hibiscus sabdariffa inhibits α-glucosidase activity in vitro and lowers postprandial blood glucose response in humans.	Zulfiqar, S., et al.	Exclusion	Duplicate
664	Naturally occurring PCSK9 inhibitors.	Adorni, M. P., et al.	Exclusion	Literature review
665	Pharmacological and phytochemical appraisal of selected medicinal plants from Jordan with claimed antidiabetic activities.	Afifi, F. U. and V. Kasabri	Exclusion	Literature review
666	Effects of berry anthocyanins on cognitive performance, vascular function and cardiometabolic risk markers: A systematic review of randomized placebo-controlled intervention studies in humans.	Ahles, S., et al.	Exclusion	Literature review
667	Prospective role of polyphenolic compounds in the treatment of neurodegenerative diseases.	Akter, R., et al.	Exclusion	Literature review
668	The effect of foliar application of boron and zinc on qualitative traits of hazelnut cultivars.	Alidust, M., et al.	Exclusion	Literature review
669	Effects of dietary polyphenols on metabolic syndrome features in humans: A systematic review.	Amiot, M. J., et al.	Exclusion	Literature review
670	Micronutrient Supplementation to Reduce Cardiovascular Risk.	An, P., et al.	Exclusion	Literature review
671	Principles of pharmacological research of nutraceuticals.	Andrew, R. and A. A. Izzo	Exclusion	Literature review
672	Phytochemicals targeting genes relevant for type 2 diabetes.	Anuradha, C. V.	Exclusion	Literature review
673	Differences in the effects of anthocyanin supplementation on glucose and lipid metabolism according to the structure of the main anthocyanin: A meta-analysis of randomized controlled trials.	Araki, R., et al.	Exclusion	Literature review
674	The Application of Purple Yam Flour for Stick Crackers.	Armando, Y. G., et al.	Exclusion	Literature review
675	Phytochemistry, traditional uses and pharmacological profile of rose Hip: A review.	Ayati, Z., et al.	Exclusion	Literature review
676	Ethnobotany, phytochemistry and traditional uses of curcuma spp. and pharmacological profile of two important species (C. longa and C. zedoaria): A Review.	Ayati, Z., et al.	Exclusion	Literature review
677	Regulation of apolipoprotein b by natural products and nutraceuti-cals: A comprehensive review.	Bagherniya, M., et al.	Exclusion	Literature review
678	The effects of pomegranate consumption on inflammatory and oxidative stress biomarkers in adults: a systematic review and meta-analysis.	Bahari, H., et al.	Exclusion	Literature review
679	Ballard, C. R. and M. R. Maróstica (2019). Health Benefits of Flavonoids. Bioactive Compounds: Health Benefits and Potential Applications: 185-201.		Exclusion	Literature review
680	Strawberry As a Functional Food: An Evidence-Based Review.	Basu, A., et al.	Exclusion	Literature review
681	The effect of polyphenols in post stroke adults: A systematic review of randomised controlled trials.	Bayes, J., et al.	Exclusion	Literature review
682	Anti-obesity effects of polyphenol intake: Current status and future possibilities.	Boccellino, M. and S. D’Angelo	Exclusion	Literature review
683	The role of bioactives in energy metabolism and metabolic syndrome.	Bordoni, A., et al.	Exclusion	Literature review
684	A Perspective on Prostate Carcinogenesis and Chemoprevention.	Bosland, M. C., et al.	Exclusion	Literature review
685	Consumption of oils and anthocyanins may positively modulate PPAR-γ expression in chronic noncommunicable diseases: A systematic review.	Brum, I. D. S. D. C., et al.	Exclusion	Literature review
686	Berry anthocyanin intake and cardiovascular health.	Cassidy, A.	Exclusion	Literature review
687	Berries and anthocyanins: promising functional food ingredients with postprandial glycaemia-lowering effects.	Castro-Acosta, M. L., et al.	Exclusion	Literature review
688	Polyphenol effects on cholesterol metabolism via bile acid biosynthesis, CYP7A1: A review.	Chambers, K. F., et al.	Exclusion	Literature review
689	Nutrition senolytics-illusion or reality for cognitive ageing?	Chen, X., et al.	Exclusion	Literature review
690	Role of antioxidants in atherosclerosis: Epidemiological and clinical update.	Cherubini, A., et al.	Exclusion	Literature review
691	Effects of Polyphenol Intake on Metabolic Syndrome: Current Evidences from Human Trials.	Chiva-Blanch, G. and L. Badimon	Exclusion	Literature review
692	Antioxidant activity and nutritional value in mature fruit of seven mulberry cultivars.	Chumpookam, J. and P. Jomngam	Exclusion	Literature review
693	Lipid-lowering nutraceuticals in clinical practice: Position paper from an International Lipid Expert Panel.	Cicero, A. F. G., et al.	Exclusion	Literature review
694	Nutraceutical approach to chronic osteoarthritis: From molecular research to clinical evidence.	Colletti, A. and A. F. G. Cicero	Exclusion	Literature review
695	Highly active cranberry’s polyphenolic fraction: New advances in processing and clinical applications.	Colletti, A., et al.	Exclusion	Literature review
696	Mechanistic insights into the vascular effects of blueberries: Evidence from recent studies.	Cutler, B. R., et al.	Exclusion	Literature review
697	The effects of phytochemicals on serum triglycerides in subjects with hypertriglyceridemia: A systematic review of randomized controlled trials.	Dadkhah Tehrani, S., et al.	Exclusion	Literature review
698	Effects of Flavonoid Supplementation on Common Eye Disorders: A Systematic Review and Meta-Analysis of Clinical Trials.	Davinelli, S., et al.	Exclusion	Literature review
699	Pleiotropic beneficial effects of epigallocatechin gallate, quercetin and delphinidin on cardiovascular diseases associated with endothelial dysfunction.	Dayoub, O., et al.	Exclusion	Literature review
700	Effects of curcumin/turmeric supplementation on obesity indices and adipokines in adults: A grade-assessed systematic review and dose–response meta-analysis of randomized controlled trials.	Dehzad, M. J., et al.	Exclusion	Literature review
701	The role of nutraceuticals for the treatment of non-alcoholic fatty liver disease.	Del Ben, M., et al.	Exclusion	Literature review
702	Effects of blueberry and cranberry on type 2 diabetes parameters in individuals with or without diabetes: A systematic review and meta-analysis of randomized clinical trials.	Delpino, F. M., et al.	Exclusion	Literature review
703	Reply - Letter to the editor: Methodological issues on açaí (Euterpe oleracea Mart.) and juçara (Euterpe edulis Mart.) juices improved HDL-c levels and antioxidant defense of healthy adults in a 4-week randomized cross-over study.	Di Pietro, P. F., et al.	Exclusion	Literature review
704	The Postprandial Effect of Anthocyanins on Cardiovascular Disease Risk Factors: a Systematic Literature Review of High-Fat Meal Challenge Studies.	do Rosario, V. A., et al.	Exclusion	Literature review
705	Pistachio nuts: Composition and potential health benefits.	Dreher, M. L.	Exclusion	Literature review
706	A systematic review and meta-analysis of cherry (Prunus spp.) consumption on glycemic markers and lipid profile.	Eslami, O., et al.	Exclusion	Literature review
707	Physicochemical quality, antioxidant capacity and nutritional value of edible flowers of some wild dahlia species.	Espejel, E. A. R., et al.	Exclusion	Literature review
708	Formulation of guava (Psidium guajava) and purple sweet potato (Ipomoea batatas L. poir) velva with low calorie sweeter as an alternative of functional food.	Estuti, W. and U. Kunaepah	Exclusion	Literature review
709	The effect of anthocyanin-rich foods or extracts on vascular function in adults: A systematic review and meta-analysis of randomised controlled trials.	Fairlie-Jones, L., et al.	Exclusion	Literature review
710	Impact of dietary anthocyanins on systemic and vascular inflammation: Systematic review and meta-analysis on randomised clinical trials.	Fallah, A. A., et al.	Exclusion	Literature review
711	Effect of dietary anthocyanins on biomarkers of oxidative stress and antioxidative capacity: A systematic review and meta-analysis of randomized controlled trials.	Fallah, A. A., et al.	Exclusion	Literature review
712	Effect of Polyphenol Supplementation on Memory Functioning in Overweight and Obese Adults: A Systematic Review and Meta-Analysis.	Farag, S., et al.	Exclusion	Literature review
713	Efficacy and Safety of Nutrient Supplements for Glycaemic Control and Insulin Resistance in Type 2 Diabetes: An Umbrella Review and Hierarchical Evidence Synthesis.	Fong, C., et al.	Exclusion	Literature review
714	Meta-analysis of the effects of foods and derived products containing ellagitannins and anthocyanins on cardiometabolic biomarkers: Analysis of factors influencing variability of the individual responses.	García-Conesa, M. T., et al.	Exclusion	Literature review
715	Fruit polyphenols, immunity and inflammation.	González-Gallego, J., et al.	Exclusion	Literature review
716	Effects of the Treatment with Flavonoids on Metabolic Syndrome Components in Humans: A Systematic Review Focusing on Mechanisms of Action.	Gouveia, H. J. C. B., et al.	Exclusion	Literature review
717	Effects of Polyphenol-Rich Foods on Chronic Diseases.	Goya, L. and S. de Pascual-Teresa	Exclusion	Literature review
718	Flavonoids and cardiovascular disease.	Gross, M.	Exclusion	Literature review
719	Habauzit, V., et al. (2013). Vascular Protective Effects of Fruit Polyphenols. Polyphenols in Human Health and Disease. 2: 875-893.		Exclusion	Literature review
720	Effects of purified anthocyanins supplementation on serum concentration of inflammatory mediators: A systematic review and dose–response meta-analysis on randomized clinical trials.	Hariri, M., et al.	Exclusion	Literature review
721	A review and update on the use of hibiscus sabdariffa (Karkadeh) in the treatment of essential hypertension.	Hashmi, T., et al.	Exclusion	Literature review
722	Hibiscus sabdariffa L. in the treatment of hypertension and hyperlipidemia: A comprehensive review of animal and human studies.	Hopkins, A. L., et al.	Exclusion	Literature review
723	<i>Hibiscus sabdariffa</i> L. in the treatment of hypertension and hyperlipidemia: A comprehensive review of animal and human studies.	Hopkins, A. L., et al.	Exclusion	Literature review
724	Antioxidant and immune system status, plasma lipid, abdominal fat, and growth performance of broilers exposed to heat stress and fed diets supplemented with pomegranate pulp (<i>Punica granatum L.</i>).	Hosseini-Vashan, S. J. and M. S. Raei-Moghadam	Exclusion	Literature review
725	Structural characterization of strawberry pomace.	Hotchkiss, A. T., et al.	Exclusion	Literature review
726	Structure and composition of blueberry fiber pectin and xyloglucan that bind anthocyanins during fruit puree processing.	Hotchkiss, A. T., et al.	Exclusion	Literature review
727	Polyphenol protection and treatment of hypertension.	Hügel, H. M., et al.	Exclusion	Literature review
728	Effect of berry-derived phenolic products on blood lipid profiles: A systematic review and meta-analysis.	Ji, C., et al.	Exclusion	Literature review
729	Effect of anthocyanins on gut health markers, Firmicutes-Bacteroidetes ratio and short-chain fatty acids: a systematic review via meta-analysis.	Kapoor, P., et al.	Exclusion	Literature review
730	A review of the health benefits of cherries.	Kelley, D. S., et al.	Exclusion	Literature review
731	Alaskan wild berry resources and human health under the cloud of climate change.	Kellogg, J., et al.	Exclusion	Literature review
732	Polyphenols: Benefits to the cardiovascular system in health and in aging.	Khurana, S., et al.	Exclusion	Literature review
733	The effect of phytochemicals in prediabetic patients: A systematic review of randomized controlled trials.	Kiani, Z., et al.	Exclusion	Literature review
734	The mediterranean diet in cancer prevention: A review.	Kontou, N., et al.	Exclusion	Literature review
735	Therapeutic potential of flavonoids in the management of obesity-induced Alzheimer’s disease: an overview of preclinical and clinical studies.	Kothawade, S. M., et al.	Exclusion	Literature review
736	Targeting Inflammation by Anthocyanins as the Novel Therapeutic Potential for Chronic Diseases: An Update.	Kozlowska, A. and T. Dzierzanowski	Exclusion	Literature review
737	The Potential of the Adzuki Bean (Vigna angularis) and Its Bioactive Compounds in Managing Type 2 Diabetes and Glucose Metabolism: A Narrative Review.	Kwan, S. H. and E. Gonzalez de Mejia	Exclusion	Literature review
738	Flavonoid intake and incident hypertension in women.	Lajous, M., et al.	Exclusion	Literature review
739	Coping with hypertension using safer herbal medicine - A therapeutic review.	Lakshmi, T., et al.	Exclusion	Literature review
740	Anthocyanin Effects on Vascular and Endothelial Health: Evidence from Clinical Trials and Role of Gut Microbiota Metabolites.	Laudani, S., et al.	Exclusion	Literature review
741	Dietary anthocyanins against obesity and inflammation.	Lee, Y. M., et al.	Exclusion	Literature review
742	Health benefits of anthocyanins and molecular mechanisms: Update from recent decade.	Li, D. T., et al.	Exclusion	Literature review
743	The Effects of Cranberry Consumption on Glycemic and Lipid Profiles in Humans: A Systematic Review and Meta-Analysis of Randomized Controlled Trials.	Li, X., et al.	Exclusion	Literature review
744	Effects of "nine steaming nine sun-drying" on proximate composition, protein structure and volatile compounds of black soybeans.	Liao, X. Y., et al.	Exclusion	Literature review
745	Effects of anthocyanin on serum lipids in dyslipidemia patients: A systematic review and meta-analysis.	Liu, C., et al.	Exclusion	Literature review
746	Moderate wine consumption in the prevention of metabolic syndrome and its related medical complications.	Liu, L., et al.	Exclusion	Literature review
747	Flavonoids in hypertension: a brief review of the underlying mechanisms.	Maaliki, D., et al.	Exclusion	Literature review
748	Mahdavi, A., et al. (2021). Medicinal Plants and Phytochemicals Regulating Insulin Resistance and Glucose Homeostasis in Type 2 Diabetic Patients: A Clinical Review. Advances in Experimental Medicine and Biology. 1308: 161-183.		Exclusion	Literature review
749	Impact of cocoa flavanols on human health.	Martin, M. Á. and S. Ramos	Exclusion	Literature review
750	Blueberries and their bioactives in the modulation of oxidative stress, inflammation and cardio/vascular function markers: a systematic review of human intervention studies.	Martini, D., et al.	Exclusion	Literature review
751	Anthocyanins-rich interventions on oxidative stress, inflammation and lipid profile in patients undergoing hemodialysis: meta-analysis and meta-regression.	Martins, I. C. V. S., et al.	Exclusion	Literature review
752	The effect of polyphenol consumption on blood pressure.	Medina-Remón, A., et al.	Exclusion	Literature review
753	Flavan-3-ols, anthocyanins, and inflammation.	Mena, P., et al.	Exclusion	Literature review
754	Effect of Pigmented Rice Consumption on Cardiometabolic Risk Factors: A Systematic Review of Randomized Controlled Trials.	Mendoza-Sarmiento, D., et al.	Exclusion	Literature review
755	Effects of dietary flavonoids on reverse cholesterol transport, HDL metabolism, and HDL function.	Millar, C. L., et al.	Exclusion	Literature review
756	Blueberry and cardiovascular disease risk factors: A systematic review and meta-analysis of randomized controlled trials.	Miraghajani, M., et al.	Exclusion	Literature review
757	Effectiveness of anthocyanin-containing foods and nutraceuticals in mitigating oxidative stress, inflammation, and cardiovascular health-related biomarkers: a systematic review of animal and human interventions.	Mohammadi, N., et al.	Exclusion	Literature review
758	Food to Prevent Vascular Calcification in Chronic Kidney Disease.	Moldovan, D., et al.	Exclusion	Literature review
759	Effects of tart cherry juice consumption on cardio-metabolic risk factors: A systematic review and meta-analysis of randomized-controlled trials.	Moosavian, S. P., et al.	Exclusion	Literature review
760	Effects of anthocyanins on vascular health.	Mozos, I., et al.	Exclusion	Literature review
761	Beneficial Effects of Flavonoids on Skeletal Muscle Health: A Systematic Review and Meta-Analysis.	Munguía, L., et al.	Exclusion	Literature review
762	The relevance of dietary polyphenols in cardiovascular protection.	Murillo, A. G. and M. L. Fernandez	Exclusion	Literature review
763	Reduction of subacute endotoxemia could mediate beneficial effects of vaccinium myrtillus in metabolic syndrome - A PBMC gene expression study.	Mykkänen, O. T., et al.	Exclusion	Literature review
764	Possibility for Prevention of Type 2 Diabetes Mellitus and Dementia Using Three Kinds of Brown Rice Blends after High-Pressure Treatment.	Nakamura, S., et al.	Exclusion	Literature review
765	Anthocyanins in the Management of Metabolic Syndrome: A Pharmacological and Biopharmaceutical Review.	Naseri, R., et al.	Exclusion	Literature review
766	How effective are anthocyanins on healthy modification of cardiometabolic risk factors: a systematic review and meta-analysis.	Neyestani, T. R., et al.	Exclusion	Literature review
767	Acute Ingestion of a Mixed Flavonoid and Caffeine Supplement Increases Energy Expenditure and Fat Oxidation in Adult Women: a Randomized, Crossover Clinical Trial.	Nieman, D. C., et al.	Exclusion	Literature review
768	In vitro and in vivo study on humans of natural compound synergy as a multifunctional approach to cellulite-derived skin imperfections.	Nobile, V., et al.	Exclusion	Literature review
769	Daily Consumption of Bilberry (Vaccinium myrtillus L.) Extracts Increases the Absorption Rate of Anthocyanins in Rats.	Nohara, C., et al.	Exclusion	Literature review
770	Nurfirdausi, A., et al. (2023). Characteristics of gluten-free cookies from konjac, jack beans and dragon fruit (Hylocereus undatus). IOP Conference Series: Earth and Environmental Science.		Exclusion	Literature review
771	Nurulhuda, M. H., et al. (2013). Sibu olive inhibits artherosclerosis by cholesterol lowering effect in cholesterol fed-rabbit. IFMBE Proceedings.		Exclusion	Literature review
772	Effect of <i>Hibiscus sabdariffa</i> on blood pressure and electrolyte profile of mild to moderate hypertensive Nigerians: A comparative study with hydrochlorothiazide.	Nwachukwu, D. C., et al.	Exclusion	Literature review
773	Effects of aqueous extract of Hibiscus sabdariffa on the renin-angiotensin-aldosterone system of Nigerians with mild to moderate essential hypertension: a comparative study with lisinopril.	Nwachukwu, D. C., et al.	Exclusion	Literature review
774	Effect of long-term xanthophyll and anthocyanin supplementation on lutein and zeaxanthin serum concentrations and macular pigment optical density in postmenopausal women.	Olmedilla-Alonso, B., et al.	Exclusion	Literature review
775	Anti-obesity and haematological effects of Malaysia Hibiscus sabdariffa L. aqueous extract on obese Sprague Dawley rats.	Omar, M. H., et al.	Exclusion	Literature review
776	Phytonutrient intake and body composition: Considering colors.	Orgeron, R., et al.	Exclusion	Literature review
777	Effects of Anthocyanins in Composite Meals on Cardiometabolic Outcomes-A Systematic Review of Randomized Controlled Feeding Trials.	Ou, J. L. S., et al.	Exclusion	Literature review
778	Postprandial glycemic and lipidemic effects of black rice anthocyanin extract fortification in foods of varying macronutrient compositions and matrices.	Ou, S. J. L., et al.	Exclusion	Literature review
779	Metabolic effects of berries with structurally diverse anthocyanins.	Overall, J., et al.	Exclusion	Literature review
780	Effect of additional consumption of juçara pulp on weight, body fat and quality of life in post-treatment Breast Cancer patients.	p5yqr, R. B. R.	Exclusion	Literature review
781	Diet and prevention of type 2 diabetes mellitus: beyond weight loss and exercise.	Palacios, O. M., et al.	Exclusion	Literature review
782	Could Aspirin and Diets High in Fiber Act Synergistically to Reduce the Risk of Colon Cancer in Humans?	Pan, P., et al.	Exclusion	Literature review
783	Antihyperlipidemic Effects of Sour Cherries Characterized by Different In Vitro Antioxidant Power and Polyphenolic Composition.	Papp, N., et al.	Exclusion	Literature review
784	Strawberry polyphenols and insulin resistance: a dose-response study in obese individuals with insulin resistance.	Park, E., et al.	Exclusion	Literature review
785	Black raspberry (Rubus occidentalis) attenuates inflammatory markers and vascular endothelial dysfunction in Wistar rats fed a high-fat diet with fructose solution.	Park, S. Y., et al.	Exclusion	Literature review
786	Blackcurrant extract does not affect the speed–duration relationship during high-intensity running.	Pastellidou, E., et al.	Exclusion	Literature review
787	Natural compounds as anti-atherogenic agents: Clinical evidence for improved cardiovascular outcomes.	Penson, P. E. and M. Banach	Exclusion	Literature review
788	Leptin and nutrition in gestational diabetes.	Pérez-Pérez, A., et al.	Exclusion	Literature review
789	A mediterranean diet mix has chemopreventive effects in a murine model of colorectal cancer modulating apoptosis and the gut microbiota.	Piazzi, G., et al.	Exclusion	Literature review
790	Characterization of antioxidant polyphenols from Myrciaria jaboticaba peel and their effects on glucose metabolism and antioxidant status: A pilot clinical study.	Plaza, M., et al.	Exclusion	Literature review
791	Chokeberry juice containing polyphenols does not affect cholesterol or blood pressure but modifies the composition of plasma phospholipids fatty acids in individuals at cardiovascular risk.	Pokimica, B., et al.	Exclusion	Literature review
792	Tart cherry consumption with or without prior exercise increases antioxidant capacity and decreases triglyceride levels following a high-fat meal.	Polley, K. R., et al.	Exclusion	Literature review
793	Ursolic acid enhances the effect of exercise training on vascular aging by reducing oxidative stress in aged type 2 diabetic rats.	Pordanjani, M. K., et al.	Exclusion	Literature review
794	Polyphenol health effects on cardiovascular and neurodegenerative disorders: A review and meta-analysis.	Potì, F., et al.	Exclusion	Literature review
795	Flavonoid and lignan intake in a Mediterranean population: Proposal for a holistic approach in polyphenol dietary analysis, the Moli-sani Study.	Pounis, G., et al.	Exclusion	Literature review
796	Therapeutic Potential of Herbal Medicine against Non-alcoholic Fatty Liver Disease.	Pourali, G., et al.	Exclusion	Literature review
797	Effects of niacin-bound chromium and grape seed proanthocyanidin extract on the lipid profile of hypercholesterolemic subjects: a pilot study.	Preuss, H. G., et al.	Exclusion	Literature review
798	Feed Intake, Nutrient Digestibility, Antioxidant Activity in Plasma, and Growth Performance of Male Dairy Cattle Fed Black Rice and Purple Corn Extracted Residue.	Prommachart, R., et al.	Exclusion	Literature review
799	Hypouricemic and nephroprotective roles of anthocyanins in hyperuricemic mice.	Qian, X., et al.	Exclusion	Literature review
800	An extract of chokeberry attenuates weight gain and modulates insulin, adipogenic and inflammatory signalling pathways in epididymal adipose tissue of rats fed a fructose-rich diet.	Qin, B. and R. A. Anderson	Exclusion	Literature review
801	Purple sweet potato color improves hippocampal insulin resistance via down-regulating SOCS3 and galectin-3 in high-fat diet mice.	Qin, S., et al.	Exclusion	Literature review
802	Influence of red wine polyphenols and ethanol on the gut microbiota ecology and biochemical biomarkers.	Queipo-Ortuño, M. I., et al.	Exclusion	Literature review
803	Effectiveness of anthocyanin-rich foods on bone remodeling biomarkers of middle-aged and older adults at risk of osteoporosis: a systematic review, meta-analysis, and meta-regression.	Quek, Y. Y., et al.	Exclusion	Literature review
804	Hypolipidaemic, hypoglycaemic and antioxidant effects of a tropical highland blackberry beverage consumption in healthy individuals on a high-fat, high-carbohydrate diet challenge.	Quesada-Moruá, M. S., et al.	Exclusion	Literature review
805	The significance of pain in chronic venous disease and its medical treatment.	Radak, D., et al.	Exclusion	Literature review
806	The effects of cornelian cherry on atherosclerosis and atherogenic factors in hypercholesterolemic rabbits.	Rafieian-Kopaei, M., et al.	Exclusion	Literature review
807	The effect of Aronia consumption on lipid profile, blood pressure, and biomarkers of inflammation: A systematic review and meta-analysis of randomized controlled trials.	Rahmani, J., et al.	Exclusion	Literature review
808	Combined effect of interventions with pure or enriched mixtures of (poly)phenols and anti-diabetic medication in type 2 diabetes management: a meta-analysis of randomized controlled human trials.	Raimundo, A. F., et al.	Exclusion	Literature review
809	Dietary UKMR-1 roselle supplementation prevents nicotine-induced cardiac injury by inhibiting myocardial oxidative stress.	Ramalingam, A., et al.	Exclusion	Literature review
810	The relation between dietary intake and glaucoma: a systematic review.	Ramdas, W. D.	Exclusion	Literature review
811	Influence of the Consumption of Chilean Maqui on the Glycemic Control of Adults Diagnosed with Diabetes Mellitus1.	Ramirez-Duran, L., et al.	Exclusion	Literature review
812	Longitudinal changes in berry intake and the risk of cardiovascular disease in women.	Rautiainen, S., et al.	Exclusion	Literature review
813	Effects of blueberry and cranberry consumption on type 2 diabetes glycemic control: A systematic review.	Rocha, D., et al.	Exclusion	Literature review
814	Blueberry intervention improves vascular reactivity and lowers blood pressure in high-fat-, high-cholesterol-fed rats.	Rodriguez-Mateos, A., et al.	Exclusion	Literature review
815	Rodriguez-Ramiro, I., et al. (2016). Polyphenols and non-alcoholic fatty liver disease: Impact and mechanisms. Proceedings of the Nutrition Society.		Exclusion	Literature review
816	Roztocilova, A., et al. (2017). THE INFLUENCE OF FEEDING WHEAT WITH BLUE ALEURONE ON BIOCHEMICAL PARAMETERS, ANTIOXIDANT ACTIVITY AND PERFORMANCE OF BROILER CHICKENS. 24th International PhD Students Conference for Undergraduate and Postgraduate Students (MendelNet), Mendel Univ Brno, Fac AgriSciences, Brno, CZECH REPUBLIC, Mendel Univ Brno, Fac Agronomy.		Exclusion	Literature review
817	One-Week Elderberry Juice Treatment Increases Carbohydrate Oxidation after a Meal Tolerance Test and Is Well Tolerated in Adults: a Randomized Controlled Pilot Study.	Rust, B. M., et al.	Exclusion	Literature review
818	Sa'Adah, N. N., et al. (2018). Antihyperlipidemic and anti-obesity effects of the methanolic extract of parijoto (Medinilla speciosa). AIP Conference Proceedings.		Exclusion	Literature review
819	Lipid-modifying effects of nutraceuticals: An evidence-based approach.	Sahebkar, A., et al.	Exclusion	Literature review
820	Effects of daily and intermittent intake of New Zealand blackcurrant extract on whole-body fat oxidation during moderate intensity exercise in males.	Sahin, M. A., et al.	Exclusion	Literature review
821	Effects of duration of New Zealand blackcurrant extract intake on whole-body fat oxidation during moderate intensity exercise in males.	Sahin, M. A., et al.	Exclusion	Literature review
822	Daily and Not Every-Other-Day Intake of Anthocyanin-Rich New Zealand Blackcurrant Extract Alters Substrate Oxidation during Moderate-Intensity Walking in Adult Males.	Şahin PhD, M. A., et al.	Exclusion	Literature review
823	Intake Duration of Anthocyanin-Rich New Zealand Blackcurrant Extract Affects Metabolic Responses during Moderate Intensity Walking Exercise in Adult Males.	Şahin, P. M. A., et al.	Exclusion	Literature review
824	Cardiovascular and Renal Effects of Hibiscus Sabdariffa Linnaeus. in Patients with Diabetic Nephropathy: A Randomized, Double-Blind, Controlled Trial.	Sakhaei, R., et al.	Exclusion	Literature review
825	Dietary supplementation with an extract of purple corn (Zea mays L) reduces vascular risk and hepatic steatosis in broilers.	Saltos, D., et al.	Exclusion	Literature review
826	Pharmacokinetic Characterization and Bioavailability of Strawberry Anthocyanins Relative to Meal Intake.	Sandhu, A. K., et al.	Exclusion	Literature review
827	The health benefits of anthocyanins: an umbrella review of systematic reviews and meta-analyses of observational studies and controlled clinical trials.	Sandoval-Ramírez, B. A., et al.	Exclusion	Literature review
828	Effects of Chokeberries (Aronia spp.) on Cytoprotective and Cardiometabolic Markers and Semen Quality in 109 Mildly Hypercholesterolemic Danish Men: a Prospective, Double-Blinded, Randomized, Crossover Trial.	Sangild, J., et al.	Exclusion	Literature review
829	Effect of Cornus mas L. fruit extract on lipid accumulation product and cardiovascular indices in patients with non-alcoholic fatty liver disease: A double-blind randomized controlled trial.	Sangouni, A. A., et al.	Exclusion	Literature review
830	The effect of total anthocyanin-base standardized (Cornus mas L.) fruit extract on liver function, tumor necrosis factor α, malondealdehyde, and adiponectin in patients with non-alcoholic fatty liver: A study protocol for a double-blind randomized clinical trial.	Sangsefidi, Z. S., et al.	Exclusion	Literature review
831	The effect of anthocyanins supplementation on liver enzymes: A systematic review and meta-analysis of randomized clinical trials.	Sangsefidi, Z. S., et al.	Exclusion	Literature review
832	Juçara pulp (Euterpe edulis Mart.) Supplementation improves ω3 / ω6 ratio in serum and increases fat-free mass in obese subjects without dietary intervention.	Santamarina, A., et al.	Exclusion	Literature review
833	Obesity-related inflammatory modulation by juçara berry (Euterpe edulis Mart.) supplementation in Brazilian adults: a double-blind randomized controlled trial.	Santamarina, A. B., et al.	Exclusion	Literature review
834	The Impact of Plant Phytochemicals on the Gut Microbiota of Humans for a Balanced Life.	Santhiravel, S., et al.	Exclusion	Literature review
835	Effect of sour tea (Hibiscus sabdariffa L.) on arterial hypertension: A systematic review and meta-analysis of randomized controlled trials.	Serban, C., et al.	Exclusion	Literature review
836	Suppressive impact of anethum graveolens consumption on biochemical risk factors of atherosclerosis in hypercholesterolemic rabbits.	Setorki, M., et al.	Exclusion	Literature review
837	Partial substitution of alfalfa hay by Berberis vulgaris leaf modulated the growth performance, meat quality and antioxidant status of fattening lambs.	Seyedin, S. M. V., et al.	Exclusion	Literature review
838	New Zealand Blackcurrant Increases Postexercise Hypotension Following Sustained Moderate-Intensity Exercise.	Shan, Y. and M. D. Cook	Exclusion	Literature review
839	Study of pomegranate (Punica granatum L.) peel extract containing anthocyanins on fatty streak formation in the renal arteries in hypercholesterolemic rabbits.	Sharifiyan, F., et al.	Exclusion	Literature review
840	Blueberry as a source of bioactive compounds for the treatment of obesity, type 2 diabetes and chronic inflammation.	Shi, M., et al.	Exclusion	Literature review
841	Health benefits of anthocyanin-containing foods, beverages, and supplements have unpredictable relation to gastrointestinal microbiota: A systematic review and meta-analysis of random clinical trials.	Shu, C., et al.	Exclusion	Literature review
842	Bioactive Natural Products against Systemic Arterial Hypertension: A Past 20-Year Systematic and Prospective Review.	Silva, M. G. D., et al.	Exclusion	Literature review
843	Lifestyle modification, nutritional and vitamins supplements for age-related macular degeneration.	Sin, H. P. Y., et al.	Exclusion	Literature review
844	Effects of montmorency tart cherry and blueberry juice on cardiometabolic outcomes in healthy individuals: protocol for a 3-arm placebo randomized controlled trial.	Sinclair, J., et al.	Exclusion	Literature review
845	Effects of Juçara (Euterpe edulis Martius) on Health: An Overview of Clinical and Experimental Studies and Call for Action.	Siqueira, A. P. S., et al.	Exclusion	Literature review
846	Development of food formula from vegetables, fruit, and nuts to improve nutritional status and blood profile of obese students.	Sitompul, M., et al.	Exclusion	Literature review
847	A High Antioxidant Spice Blend Attenuates Postprandial Insulin and Triglyceride Responses and Increases Some Plasma Measures of Antioxidant Activity in Healthy, Overweight Men.	Skulas-Ray, A. C., et al.	Exclusion	Literature review
848	Mixed Berry Juice and Cellulose Fiber Have Differential Effects on Peripheral Blood Mononuclear Cell Respiration in Overweight Adults.	Solverson, P., et al.	Exclusion	Literature review
849	Seven day blackberry feeding affects the energy substrate profile in males and improves insulin sensitivity.	Solverson, P., et al.	Exclusion	Literature review
850	An Anthocyanin-Rich Mixed-Berry Intervention May Improve Insulin Sensitivity in a Randomized Trial of Overweight and Obese Adults.	Solverson, P. M., et al.	Exclusion	Literature review
851	Blackberry Feeding Increases Fat Oxidation and Improves Insulin Sensitivity in Overweight and Obese Males.	Solverson, P. M., et al.	Exclusion	Literature review
852	Plant food anthocyanins inhibit platelet granule secretion in hypercholesterolaemia: Involving the signalling pathway of PI3K–Akt.	Song, F., et al.	Exclusion	Literature review
853	Corrigendum to “Anthocyanin supplementation improves obesity-related inflammatory characteristics: A systematic review and meta-analysis of randomized controlled trials” [Nutrition Research 2023;116:1-11](S0271531723000453)(10.1016/j.nutres.2023.05.009).	Song, W., et al.	Exclusion	Literature review
854	Use of grape pomace phenolics to counteract endogenous and exogenous formation of advanced glycation end-products.	Sri Harsha, P. S. C. and V. Lavelli	Exclusion	Literature review
855	Crocus sativus L.: A comprehensive review.	Srivastava, R., et al.	Exclusion	Literature review
856	Lack of effect of tart cherry concentrate dose on serum urate in people with gout.	Stamp, L. K., et al.	Exclusion	Literature review
857	Stastnik, O., et al. (2016). THE INFLUENCE OF FEEDING WHEAT WITH PURPLE GRAIN TO PERFORMANCE AND BIOCHEMICAL PARAMETERS OF BROILER CHICKENS. 23rd International PhD Students Conference (MendelNet), Mendel Univ Brno, Fac AgriSciences, Brno, CZECH REPUBLIC, Mendel Univ Brno, Fac Agronomy.		Exclusion	Literature review
858	Postprandial Effects of Blueberry (Vaccinium angustifolium) Consumption on Glucose Metabolism, Gastrointestinal Hormone Response, and Perceived Appetite in Healthy Adults: A Randomized, Placebo-Controlled Crossover Trial.	Stote, K., et al.	Exclusion	Literature review
859	New Zealand blackcurrant extract enhances fat oxidation during prolonged cycling in endurance-trained females.	Strauss, J. A., et al.	Exclusion	Literature review
860	Blueberries’ impact on insulin resistance and glucose intolerance.	Stull, A. J.	Exclusion	Literature review
861	Cyanidin-3-glucoside-rich extract from Chinese bayberry fruit protects pancreatic β cells and ameliorates hyperglycemia in streptozotocin-induced diabetic mice.	Sun, C. D., et al.	Exclusion	Literature review
862	Effects of ultrasonic pretreatment of soybean protein isolate on the binding efficiency, structural changes, and bioavailability of a protein-luteolin nanodelivery system.	Sun, F. W., et al.	Exclusion	Literature review
863	NANOSUSPENSION OF CARICA PAPAYA L. SEED EXTRACT FOR ANTI-HYPERLIPIDEMIC PROPYL LIPIDS IN HYPERLIPIDEMIC HAMSTERS.	Sunaryo, H., et al.	Exclusion	Literature review
864	Effects of a 4-week intervention with ready-made bioactive enriched pancakes on biomarkers of the metabolic syndrome.	Sutulic, S., et al.	Exclusion	Literature review
865	Dietary intake of food bioactives in a cohort of European adults with metabolic syndrome enrolled in the Pathway-27 trial.	Sutulic, S., et al.	Exclusion	Literature review
866	Effects of mulberry on the central nervous system: A literature review.	Tam, D. N. H., et al.	Exclusion	Literature review
867	The health effects of chocolate and cocoa: A systematic review.	Tan, T. Y. C., et al.	Exclusion	Literature review
868	The possible role of flavonoids in the prevention of diabetic complications.	Testa, R., et al.	Exclusion	Literature review
869	The effects of roselle flower tea (hibiscus sabdariffa extract) on home blood pressure in patients with mild hypertension: a randomized double blinded placebo controlled trial.	Thanasatirakul, P.	Exclusion	Literature review
870	Clitoria ternatea flower extract attenuates postprandial lipemia and increases plasma antioxidant status responses to a high-fat meal challenge in overweight and obese participants.	Thilavech, T., et al.	Exclusion	Literature review
871	Anthocyanin supplementation in alleviating thrombogenesis in overweight and obese population: A randomized, double-blind, placebo-controlled study.	Thompson, K., et al.	Exclusion	Literature review
872	Dietary cyanidin-3-glucoside attenuates high-fat-diet-induced body-weight gain and impairment of glucose tolerance in mice via effects on the hepatic hormone FGF21.	Tian, L., et al.	Exclusion	Literature review
873	Short communication: Purple corn (Zea mays L.) stover silage with abundant anthocyanins transferring anthocyanin composition to the milk and increasing antioxidant status of lactating dairy goats.	Tian, X. Z., et al.	Exclusion	Literature review
874	Dose-dependent effects of anthocyanin supplementation on platelet function in subjects with dyslipidemia: a randomized clinical trial.	Tian, Z., et al.	Exclusion	Literature review
875	Flavonoids from fruit and vegetables: A focus on cardiovascular risk factors.	Toh, J. Y., et al.	Exclusion	Literature review
876	Polyphenol intake and mortality risk: a re-analysis of the PREDIMED trial.	Tresserra-Rimbau, A., et al.	Exclusion	Literature review
877	ANTHOCYANINS AS A FACTOR IN THE ALIMENTARY RESTORATION OF CELLULAR IMMUNITY IN DIET INDUCED OBESITY IN RATS.	Trushina, E. N., et al.	Exclusion	Literature review
878	Blueberry extract decreases oxidative stress and improves functional parameters in lungs from rats with pulmonary arterial hypertension.	Türck, P., et al.	Exclusion	Literature review
879	Possible effects of dietary anthocyanins on diabetes and insulin resistance.	Turrini, E., et al.	Exclusion	Literature review
880	Anti-Hypertensive Effects of Anthocyanins from Hibiscus sabdariffa Calyx on the Renin-Angiotensin-Aldosterone System in Wistar Rats.	Ubom, R. E., et al.	Exclusion	Literature review
881	A New Approach to Polycystic Ovary Syndrome and Related Cardio-metabolic Risk Factors: Dietary Polyphenols.	Ulug, E. and A. A. Pinar	Exclusion	Literature review
882	A Chilean Berry Concentrate Protects against Postprandial Oxidative Stress and Increases Plasma Antioxidant Activity in Healthy Humans.	Urquiaga, I., et al.	Exclusion	Literature review
883	Grape polyphenols do not affect vascular function in healthy men.	Van Mierlo, L. A. J., et al.	Exclusion	Literature review
884	Cardioprotective effects of phytopigments via multiple signaling pathways.	Varghese, R., et al.	Exclusion	Literature review
885	Identification of a botanical inhibitor of intestinal diacylglyceride acyltransferase 1 activity via in vitro screening and a parallel, randomized, blinded, placebo-controlled clinical trial.	Velliquette, R. A., et al.	Exclusion	Literature review
886	The Role of Berry Consumption on Blood Pressure Regulation and Hypertension: An Overview of the Clinical Evidence.	Vendrame, S., et al.	Exclusion	Literature review
887	Berry Fruit Consumption and Metabolic Syndrome.	Vendrame, S., et al.	Exclusion	Literature review
888	Potential factors influencing the effects of anthocyanins on blood pressure regulation in humans: A review.	Vendrame, S. and D. Klimis-Zacas	Exclusion	Literature review
889	Wild blueberry consumption attenuates local inflammation in the perivascular adipose tissue of obese Zucker rats.	Vendrame, S., et al.	Exclusion	Literature review
890	Association between different dietary polyphenol subclasses and the improvement in cardiometabolic risk factors: evidence from a randomized controlled clinical trial.	Vetrani, C., et al.	Exclusion	Literature review
891	Systematic review of anthocyanins and markers of cardiovascular disease.	Wallace, T. C., et al.	Exclusion	Literature review
892	Viscous food matrix influences absorption and excretion but not metabolism of blackcurrant anthocyanins in rats.	Walton, M. C., et al.	Exclusion	Literature review
893	Gut Microbiota Metabolism of Anthocyanin Promotes Reverse Cholesterol Transport in Mice Via Repressing miRNA-10b.	Wang, D. L., et al.	Exclusion	Literature review
894	Cranberry anthocyanin as an herbal medicine lowers plasma cholesterol by increasing excretion of fecal sterols.	Wang, L., et al.	Exclusion	Literature review
895	Supplementation of black rice pigment fraction improves antioxidant and anti-inflammatory status in patients with coronary heart disease.	Wang, Q., et al.	Exclusion	Literature review
896	Effects of dietary supplementation with bilberry extract on growth performance, immune function, antioxidant capacity, and meat quality of yellow-feathered chickens.	Wang, Y., et al.	Exclusion	Literature review
897	The impact of red cabbage fermentation on bioavailability of anthocyanins and antioxidant capacity of human plasma.	Wiczkowski, W., et al.	Exclusion	Literature review
898	Enhanced Walking-Induced Fat Oxidation by New Zealand Blackcurrant Extract Is Body Composition-Dependent in Recreationally Active Adult Females.	Willems, M. E. T., et al.	Exclusion	Literature review
899	Effect of New Zealand Blackcurrant Extract on Physiological Responses at Rest and during Brisk Walking in Southeast Asian Men: a Randomized, Double-Blind, Placebo-Controlled, Crossover Study.	Willems, M. E. T., et al.	Exclusion	Literature review
900	Effect of new zealand blackcurrant extract on cycling performance and substrate oxidation in normobaric hypoxia in trained cyclists.	Willems, M. E. T., et al.	Exclusion	Literature review
901	Effects of daily wild blueberry (Poly)phenol consumption on vascular function in a healthy elderly population: the BluFlow study.	Wood, E., et al.	Exclusion	Literature review
902	Blueberries and cardiovascular disease prevention.	Wood, E., et al.	Exclusion	Literature review
903	Wild blueberry (poly)phenols can improve vascular function and cognitive performance in healthy older individuals: a double-blind randomized controlled trial.	Wood, E., et al.	Exclusion	Literature review
904	Anti-obesity effects of artificial planting blueberry (Vaccinium ashei) anthocyanin in high-fat diet-treated mice.	Wu, T., et al.	Exclusion	Literature review
905	Targeting metabolic syndrome: Candidate natural agents.	Xia, X. and J. Weng	Exclusion	Literature review
906	Higher flavonoid intake is associated with a lower progression risk of non-Alcoholic fatty liver disease in adults: A prospective study.	Xiong, F., et al.	Exclusion	Literature review
907	Anthocyanins, Anthocyanin-Rich Berries, and Cardiovascular Risks: Systematic Review and Meta-Analysis of 44 Randomized Controlled Trials and 15 Prospective Cohort Studies.	Xu, L., et al.	Exclusion	Literature review
908	Metabolite diversity and metabolic genome-wide marker association studies (Mgwas) for health benefiting nutritional traits in pearl millet grains.	Yadav, C. B., et al.	Exclusion	Literature review
909	Mulberry anthocyanin extract ameliorates insulin resistance by regulating PI3K/AKT pathway in HepG2 cells and db/db mice.	Yan, F., et al.	Exclusion	Literature review
910	Protective effect of a litchi (Litchi chinensis Sonn.)-flower-water-extract on cardiovascular health in a high-fat/cholesterol-dietary hamsters.	Yang, D. J., et al.	Exclusion	Literature review
911	Combination of aronia, red ginseng, shiitake mushroom and nattokinase potentiated insulin secretion and reduced insulin resistance with improving gut microbiome dysbiosis in insulin deficient type 2 diabetic rats.	Yang, H. J., et al.	Exclusion	Literature review
912	Efficacy and safety of dietary polyphenol supplementation in the treatment of non-alcoholic fatty liver disease: A systematic review and meta-analysis.	Yang, K., et al.	Exclusion	Literature review
913	The effect of anthocyanin supplementation on body composition, exercise performance and muscle damage indices in athletes.	Yarahmadi, M., et al.	Exclusion	Literature review
914	Does anthocyanins consumption affect weight and body composition? A systematic review and meta-analysis of randomized controlled trials.	Yarhosseini, F., et al.	Exclusion	Literature review
915	Effect of Cornus mas L. fruit extract on blood pressure, anthropometric and body composition indices in patients with non-alcoholic fatty liver disease: A double-blind randomized controlled trial.	Yarhosseini, F., et al.	Exclusion	Literature review
916	Efficacy of berberine in patients with type 2 diabetes mellitus.	Yin, J., et al.	Exclusion	Literature review
917	Cyanidin-3-glucoside attenuates body weight gain, serum lipid concentrations and insulin resistance in high-fat diet-induced obese rats.	Yu, R. Q., et al.	Exclusion	Literature review
918	Biological effects of stevia, sucralose and sucrose in citrus-maqui juices on overweight subjects.	Zafrilla, P., et al.	Exclusion	Literature review
919	Phytochemical and nutritional properties of sumac (Rhus coriaria): a potential ingredient for developing functional foods.	Zannou, O., et al.	Exclusion	Literature review
920	Efficacy of Flavonoids on Animal Models of Polycystic Ovary Syndrome: A Systematic Review and Meta-Analysis.	Zhang, J., et al.	Exclusion	Literature review
921	Pharmacokinetic Evaluation of Red Raspberry (Poly)phenols from Two Doses and Association with Metabolic Indices in Adults with Prediabetes and Insulin Resistance.	Zhang, X., et al.	Exclusion	Literature review
922	Plasma and Urinary (Poly)phenolic Profiles after 4-Week Red Raspberry (Rubus idaeus L.) Intake with or without Fructo-Oligosaccharide Supplementation.	Zhang, X., et al.	Exclusion	Literature review
923	The effectiveness of dietary polyphenols in obesity management: A systematic review and meta-analysis of human clinical trials.	Zhang, Y., et al.	Exclusion	Literature review
924	Characterization of Wild Blueberry Polyphenols Bioavailability and Kinetic Profile in Plasma over 24-h Period in Human Subjects.	Zhong, S. Q., et al.	Exclusion	Literature review
925	Blueberry extract alleviated lipopolysaccharide-induced inflammation responses in mice through activating the FXR/TGR5 signaling pathway and regulating gut microbiota.	Zhou, S. S., et al.	Exclusion	Literature review
926	Upregulated NLRP3 inflammasome activation is attenuated by anthocyanins in patients with nonalcoholic fatty liver disease: A case-control and an intervention study.	Zhu, X., et al.	Exclusion	Literature review
927	The Effect of Anthocyanins on Blood Pressure: A PRISMA-Compliant Meta-Analysis of Randomized Clinical Trials.	Zhu, Y., et al.	Exclusion	Literature review
928	Effects of Vaccinium Berries on Serum Lipids: A Meta-Analysis of Randomized Controlled Trials.	Zhu, Y., et al.	Exclusion	Literature review
929	Effects of blueberry supplementation on blood pressure: A systematic review and meta-analysis of randomized clinical trials.	Zhu, Y., et al.	Exclusion	Literature review
930	Hibiscus sabdariffa inhibits α-glucosidase activity in vitro and lowers postprandial blood glucose response in humans.	Zulfiqar, S., et al.	Exclusion	Literature review
931	Flavanols are potential anti-obesity agents, a systematic review and meta-analysis of controlled clinical trials.	Akhlaghi, M., et al.	Exclusion	Meta-analysis
932	Effectiveness of anthocyanins rich foods on cardiometabolic factors in individuals with metabolic syndrome: a systematic review and meta-analysis.	Araya-Quintanilla, F., et al.	Exclusion	Meta-analysis
933	The effects of pomegranate consumption on liver function enzymes in adults: A systematic review and meta-analysis.	Bahari, H., et al.	Exclusion	Meta-analysis
934	Effect of anthocyanin supplementation on cardio-metabolic biomarkers: A systematic review and meta-analysis of randomized controlled trials.	Daneshzad, E., et al.	Exclusion	Meta-analysis
935	Effects of flavonoid-rich fruits on hypertension in adults: a systematic review.	Ellwood, L., et al.	Exclusion	Meta-analysis
936	Effect of dietary anthocyanins on biomarkers of glycemic control and glucose metabolism: A systematic review and meta-analysis of randomized clinical trials.	Fallah, A. A., et al.	Exclusion	Meta-analysis
937	Effects of anthocyanin supplementation on blood lipid levels: a systematic review and meta-analysis.	Jang, H. H., et al.	Exclusion	Meta-analysis
938	Effects of anthocyanin supplementation in diet on glycemic and related cardiovascular biomarkers in patients with type 2 diabetes: a systematic review and meta-analysis of randomized controlled trials.	Mao, T., et al.	Exclusion	Meta-analysis
939	Does strawberry supplementation ameliorate markers of cardiovascular and metabolic health? A systematic review and meta-analysis.	Mousavi, R., et al.	Exclusion	Meta-analysis
940	Effects of anthocyanin supplementation on reduction of obesity criteria: A systematic review and meta-analysis of randomized controlled trials.	Park, S., et al.	Exclusion	Meta-analysis
941	The Effect of Plant Derived Bioactive Compounds on Inflammation: A Systematic Review and Meta-Analysis.	Poulsen, N. B., et al.	Exclusion	Meta-analysis
942	Dietary polyphenols and the risk of metabolic syndrome: a systematic review and meta-analysis.	Ramaiah, P., et al.	Exclusion	Meta-analysis
943	Effect of berry polyphenols on glucose metabolism: A systematic review and meta-analysis of randomized controlled trials.	Rambaran, T. F., et al.	Exclusion	Meta-analysis
944	Effect of Anthocyanin Supplementations on Lipid Profile and Inflammatory Markers: A Systematic Review and Meta-Analysis of Randomized Controlled Trials.	Shah, K. and P. Shah	Exclusion	Meta-analysis
945	Anthocyanin supplementation improves obesity-related inflammatory characteristics: A systematic review and meta-analysis of randomized controlled trials.	Song, W., et al.	Exclusion	Meta-analysis
946	Effect of dietary anthocyanins on biomarkers of type 2 diabetes and related obesity: A systematic review and meta-analysis.	Tiwari, V., et al.	Exclusion	Meta-analysis
947	Effects of dietary polyphenol supplementation on iron status and erythropoiesis: a systematic review and meta-analysis of randomized controlled trials.	Xu, T., et al.	Exclusion	Meta-analysis
948	Effects of anthocyanins on cardiometabolic health: A systematic review and meta-analysis of randomized controlled trials.	Yang, L., et al.	Exclusion	Meta-analysis
949	Dietary intake of flavonoid subclasses and risk of type 2 diabetes in prospective cohort studies: A dose–response meta-analysis.	Zhou, Y., et al.	Exclusion	Meta-analysis
950	The effects of anthocyanins and their microbial metabolites on the expression and enzyme activities of paraoxonase 1, an important marker of hdl function.	Aboufarrag, H. T., et al.	Exclusion	Non-RCT
951	Antidiabetic Activity of Aqueous Fruit Extract of Ribes biebersteinii in Streptozotocin Induced Diabetic Rats.	Ahmadi, S. M., et al.	Exclusion	Non-RCT
952	<i>Myrciaria cauliflora</i> Peel Flour Had a Hypolipidemic Effect in Rats Fed a Moderately High-Fat Diet.	Araújo, C. R. R., et al.	Exclusion	Non-RCT
953	Myrciaria cauliflora peel flour had a hypolipidemic effect in rats fed a moderately high-fat diet.	Araújo, C. R. R., et al.	Exclusion	Non-RCT
954	Biochemical and histopathological study of the anti-hyperglycemic and anti-hyperlipidemic effects of cornelian cherry (Cornus mas L.) in alloxan-induced diabetic rats.	Asgary, S., et al.	Exclusion	Non-RCT
955	Astuti, R. (2019). Black rice potential in HDL and LDL profile in sprague dawley rat with high cholesterol diet. IOP Conference Series: Earth and Environmental Science.		Exclusion	Non-RCT
956	Cyanidin 3-glucoside improves diet-induced metabolic syndrome in rats.	Bhaswant, M., et al.	Exclusion	Non-RCT
957	Polyphenol-rich bilberry ameliorates total cholesterol and LDL-cholesterol when implemented in the diet of Zucker diabetic fatty rats.	Brader, L., et al.	Exclusion	Non-RCT
958	Saskatoon berry amelanchier alnifolia regulates glucose metabolism and improves cardiovascular and liver signs of diet-induced metabolic syndrome in rats.	du Preez, R., et al.	Exclusion	Non-RCT
959	Efficacy and mechanism of polymerized anthocyanin from grape-skin extract on high-fat-diet-induced nonalcoholic fatty liver disease.	Fan, M., et al.	Exclusion	Non-RCT
960	Cranberry extract attenuates hepatic inflammation in high-fat-fed obese mice.	Glisan, S. L., et al.	Exclusion	Non-RCT
961	Annona muricata L. extract decreases intestinal glucose absorption and improves glucose tolerance in normal and diabetic rats.	Guevara-Vásquez, A. M., et al.	Exclusion	Non-RCT
962	Delphinol® standardized maqui berry extract reduces postprandial blood glucose increase in individuals with impaired glucose regulation by novel mechanism of sodium glucose cotransporter inhibition.	Hidalgo, J., et al.	Exclusion	Non-RCT
963	Acute reduction in blood pressure following consumption of anthocyanin-rich cherry juice may be dose-interval dependant: a pilot cross-over study.	Kent, K., et al.	Exclusion	Non-RCT
964	One-Year Changes in Urinary Microbial Phenolic Metabolites and the Risk of Type 2 Diabetes-A Case-Control Study.	Marhuenda-Muñoz, M., et al.	Exclusion	Non-RCT
965	A Randomised Placebo-Controlled Study of Purified Anthocyanins on Cognition in Individuals at Increased Risk for Dementia.	Aarsland, D., et al.	Exclusion	Subject irrelevance
966	Effect of Puree Terung Belanda (Solanum betaceum Cav.) with Sugar on Physical Quality and Chemicals of Ice Cream.	Abdullah, N.	Exclusion	Subject irrelevance
967	The effect of concentrated pomegranate juice on biomarkers of inflammation, oxidative stress, and sex hormones in overweight and obese women with polycystic ovary syndrome: A randomized controlled trial.	Abedini, M., et al.	Exclusion	Subject irrelevance
968	Montmorency cherry supplementation attenuates vascular dysfunction induced by prolonged forearm occlusion in overweight, middle-aged men.	Aboo Bakkar, Z., et al.	Exclusion	Subject irrelevance
969	Supplementation of grape pomace (<i>Vitis vinifera</i>) in broiler diets and its effect on growth performance, apparent total tract digestibility of nutrients, blood profile, and meat quality.	Aditya, S., et al.	Exclusion	Subject irrelevance
970	Sweetener influences plasma concentration of flavonoids in humans after an acute intake of a new (poly)phenol-rich beverage.	Agulló, V., et al.	Exclusion	Subject irrelevance
971	Beverages Based on Second Quality Citrus Fruits and Maqui Berry, a Source of Bioactive (Poly)phenols: sorting Out Urine Metabolites upon a Longitudinal Study.	Agulló, V., et al.	Exclusion	Subject irrelevance
972	The use of alternative sweeteners (sucralose and stevia) in healthy soft-drink beverages, enhances the bioavailability of polyphenols relative to the classical caloric sucrose.	Agulló, V., et al.	Exclusion	Subject irrelevance
973	Effect of purple sweet potato extract administration to cigarette smoke exposure towards the number of androgen receptors: Randomized controlled trial.	Agustini, I. G. A. R., et al.	Exclusion	Subject irrelevance
974	The effect of long-term aroniamelanocarpa extract supplementation on cognitive performance, mood, and vascular function: a randomized controlled trial in healthy, middle-aged individuals.	Ahles, S., et al.	Exclusion	Subject irrelevance
975	A lycium chinense beverage alleviated inflammation in overweight subjects with high LDL cholesterol level: a double-blinded, randomized, placebo-controlled study.	Ahn, Y., et al.	Exclusion	Subject irrelevance
976	Wound healing potential of Nauclea latifolia and Manihot esculenta leaf extracts in type 1 diabetic rats.	Ajayi, E. I. O., et al.	Exclusion	Subject irrelevance
977	Effects of dietary doum palm fruit powder on growth, antioxidant capacity, immune response, and disease resistance of african catfish, clarias gariepinus (b.).	Al-Khalaifah, H. S., et al.	Exclusion	Subject irrelevance
978	Consumption of a flavonoid-rich acai meal is associated with acute improvements in vascular function and a reduction in total oxidative status in healthy overweight men.	Alqurashi, R. M., et al.	Exclusion	Subject irrelevance
979	Potential Effects of Anthocyanin-Rich Roselle (<i>Hibiscus sabdariffa</i> L.) Extract on the Growth, Intestinal Histomorphology, Blood Biochemical Parameters, and the Immune Status of Broiler Chickens.	Amer, S. A., et al.	Exclusion	Subject irrelevance
980	Anandito, R. B. K., et al. (2019). Effect of various heat treatment on physical and chemical characteristics of red rice bran (Oryza nivara L.) Rojolele. IOP Conference Series: Materials Science and Engineering.		Exclusion	Subject irrelevance
981	Consumption of a drink containing extruded sorghum reduces glycaemic response of the subsequent meal.	Anunciação, P. C., et al.	Exclusion	Subject irrelevance
982	Riceberry rice beverage decreases postprandial glycemic response, inflammatory markers and antioxidant status induced by a high-carbohydrate and moderate-fat meal in overweight and obese men.	Anuyahong, T., et al.	Exclusion	Subject irrelevance
983	Freeze-dried bilberry (Vaccinium myrtillus) dietary supplement improves walking distance and lipids after myocardial infarction: an open-label randomized clinical trial.	Arevström, L., et al.	Exclusion	Subject irrelevance
984	Dietary intake of anthocyanins improves arterial stiffness, but not endothelial function, in volunteers with excess weight: A randomized clinical trial.	Arisi, T. O. P., et al.	Exclusion	Subject irrelevance
985	Supplementation of an Anthocyanin-Rich Elderberry (<i>Sambucus nigra</i> L.) Extract in FVB/n Mice: A Healthier Alternative to Synthetic Colorants.	Azevedo, T., et al.	Exclusion	Subject irrelevance
986	Patterns of polyphenol intake and risk of depressive symptomatology in a population-based cohort of older adults.	Bardinet, J., et al.	Exclusion	Subject irrelevance
987	Wild blueberry consumption and risks for cardiovascular disease.	Barker, A. E., et al.	Exclusion	Subject irrelevance
988	A polyphenol enriched variety of apple alters circulating immune cell gene expression and faecal microbiota composition in healthy adults: A randomized controlled trial.	Barnett, M. P. G., et al.	Exclusion	Subject irrelevance
989	Grape consumption increases anti-inflammatory markers and upregulates peripheral nitric oxide synthase in the absence of dyslipidemias in men with metabolic syndrome.	Barona, J., et al.	Exclusion	Subject irrelevance
990	Four-weeks intervention with jaboticaba peel lowers MDA levels after post-prandial challenge in healthy adults.	Batista, A. G., et al.	Exclusion	Subject irrelevance
991	Effects of Cornus mas L. on anthropometric and biochemical parameters among metabolic associated fatty liver disease patients: Randomized clinical trial.	Bayram, H. M., et al.	Exclusion	Subject irrelevance
992	Effects of Bilberry and Oat intake on lipids, inflammation and exercise capacity after Acute Myocardial Infarction (BIOAMI): study protocol for a randomized, double-blind, placebo-controlled trial.	Bergh, C., et al.	Exclusion	Subject irrelevance
993	Skin toxicity following radiotherapy in patients with breast carcinoma: is anthocyanin supplementation beneficial?	Bracone, F., et al.	Exclusion	Subject irrelevance
994	The effect of a pilot dietary intervention on pain outcomes in patients attending a tertiary pain service.	Brain, K., et al.	Exclusion	Subject irrelevance
995	Malvidin-3-glucoside bioavailability in humans after ingestion of red wine, dealcoholized red wine and red grape juice.	Bub, A., et al.	Exclusion	Subject irrelevance
996	Effects of a carrot juice intervention on plasma carotenoids, oxidative stress, and inflammation in overweight breast cancer survivors.	Butalla, A. C., et al.	Exclusion	Subject irrelevance
997	High anthocyanin cherry juice acutely impacts blood pressure but not cognition in young people, older people and dementia patients.	Caldwell, K., et al.	Exclusion	Subject irrelevance
998	Adherence to UK dietary guidelines is associated with higher dietary intake of total and specific polyphenols compared with a traditional UK diet: further analysis of data from the Cardiovascular risk REduction Study: Supported by an Integrated Dietary Approach (CRESSIDA) randomised controlled trial.	Castro-Acosta, M. L., et al.	Exclusion	Subject irrelevance
999	Drinks containing anthocyanin-rich blackcurrant extract decrease postprandial blood glucose, insulin and incretin concentrations.	Castro-Acosta, M. L., et al.	Exclusion	Subject irrelevance
1000	Apple and blackcurrant polyphenol-rich drinks decrease postprandial glucose, insulin and incretin response to a high-carbohydrate meal in healthy men and women.	Castro-Acosta, M. L., et al.	Exclusion	Subject irrelevance
1001	The effect of lyophilized dried cornelian cherry (<i>Cornus mas</i> L.) intake on anthropometric and biochemical parameters in women with insulin resistance: A randomized controlled trial.	Celik, Z. M., et al.	Exclusion	Subject irrelevance
1002	Orange juice intake during a fatty meal consumption reduces the postprandial low-grade inflammatory response in healthy subjects.	Cerletti, C., et al.	Exclusion	Subject irrelevance
1003	Improvement on blood pressure and skin using roselle drink: a clinical trial.	Chiu, H. F., et al.	Exclusion	Subject irrelevance
1004	Aronia in the Type 2 Diabetes Treatment Regimen.	Christiansen, C. B., et al.	Exclusion	Subject irrelevance
1005	New Zealand blackcurrant extract improves cycling performance and fat oxidation in cyclists.	Cook, M. D., et al.	Exclusion	Subject irrelevance
1006	Dose effects of New Zealand blackcurrant on substrate oxidation and physiological responses during prolonged cycling.	Cook, M. D., et al.	Exclusion	Subject irrelevance
1007	Blackcurrant Alters Physiological Responses and Femoral Artery Diameter during Sustained Isometric Contraction.	Cook, M. D., et al.	Exclusion	Subject irrelevance
1008	Identification of urinary biomarkers after consumption of sea buckthorn and strawberry, by untargeted LC-MS metabolomics: a meal study in adult men.	Cuparencu, C. S., et al.	Exclusion	Subject irrelevance
1009	Cardiovascular disease risk biomarkers and liver and kidney function are not altered in postmenopausal women after ingesting an elderberry extract rich in anthocyanins for 12 weeks.	Curtis, P. J., et al.	Exclusion	Subject irrelevance
1010	Chronic and postprandial effect of blueberries on cognitive function, alertness, and mood in participants with metabolic syndrome – results from a six-month, double-blind, randomized controlled trial.	Curtis, P. J., et al.	Exclusion	Subject irrelevance
1011	Fasting serum hippuric acid is elevated after bilberry (Vaccinium myrtillus) consumption and associates with improvement of fasting glucose levels and insulin secretion in persons at high risk of developing type 2 diabetes.	de Mello, V. D., et al.	Exclusion	Subject irrelevance
1012	A single serving of blueberry (<i>V-corymbosum</i>) modulates peripheral arterial dysfunction induced by acute cigarette smoking in young volunteers: a randomized-controlled trial.	Del Bo, C., et al.	Exclusion	Subject irrelevance
1013	The effects of Montmorency tart cherry juice supplementation and FATMAX exercise on fat oxidation rates and cardio-metabolic markers in healthy humans.	Desai, T., et al.	Exclusion	Subject irrelevance
1014	Effects of Montmorency tart cherry supplementation on cardio-metabolic markers in metabolic syndrome participants: A pilot study.	Desai, T., et al.	Exclusion	Subject irrelevance
1015	Effects of a dietary strawberry powder on parameters of vascular health in adolescent males.	Djurica, D., et al.	Exclusion	Subject irrelevance
1016	Food anthocyanins decrease concentrations of TNF-α in older adults with mild cognitive impairment: a randomized, controlled, double blind clinical trial.	do Rosario, V. A., et al.	Exclusion	Subject irrelevance
1017	Benefits of the inclusion of acai oil in the diet of dairy sheep in heat stress on health and milk production and quality.	dos Santos, D. D., et al.	Exclusion	Subject irrelevance
1018	Consumption of a polyphenol-rich grape-wine extract lowers ambulatory blood pressure in mildly hypertensive subjects.	Draijer, R., et al.	Exclusion	Subject irrelevance
1019	Do flavonoid intakes of postmenopausal women with breast cancer vary on very low fat diets?	Dwyer, J., et al.	Exclusion	Subject irrelevance
1020	Strawberry anthocyanin and its association with postprandial inflammation and insulin.	Edirisinghe, I., et al.	Exclusion	Subject irrelevance
1021	Lack of a Synergistic Effect on Cardiometabolic and Redox Markers in a Dietary Supplementation with Anthocyanins and Xanthophylls in Postmenopausal Women.	Estévez-Santiago, R., et al.	Exclusion	Subject irrelevance
1022	Effects of water extract of Hibiscus sabdariffa, Linn (Malvaceae) 'Roselle' on excretion of a diclofenac formulation.	Fakeye, T. O., et al.	Exclusion	Subject irrelevance
1023	Acute effect of green tea and hibiscus ingestion on energy metabolism and substrate oxidation rates: a randomized clinical trial.	Faria, N. C. D., et al.	Exclusion	Subject irrelevance
1024	ASSESSMENT OF PURPLE SWEET POTATO FLOUR ANTIN 2 AND ANTIN 3 VARIETIES NUTRITIONAL QUALITY USING VARIOUS DRYING TEMPERATURE.	Farida, S., et al.	Exclusion	Subject irrelevance
1025	Euterpe edulis extract but not oil enhances antioxidant defenses and protects against nonalcoholic fatty liver disease induced by a high-fat diet in rats.	Freitas, R. B., et al.	Exclusion	Subject irrelevance
1026	Consumption of whole purple and regular wheat modestly improves metabolic markers in adults with elevated high-sensitivity C-reactive protein: a randomised, single-blind parallel-arm study.	Gamel, T. H., et al.	Exclusion	Subject irrelevance
1027	Regular Consumption of Cocoa and Red Berries as a Strategy to Improve Cardiovascular Biomarkers via Modulation of Microbiota Metabolism in Healthy Aging Adults.	Garcia-Cordero, J., et al.	Exclusion	Subject irrelevance
1028	Neurocognitive effects of cocoa and red-berries consumption in healthy adults.	Garcia-Cordero, J., et al.	Exclusion	Subject irrelevance
1029	DHA-induced perturbation of human serum metabolome. Role of the food matrix and Co-administration of oat β-glucan and anthocyanins.	Ghini, V., et al.	Exclusion	Subject irrelevance
1030	Red grapefruit positively influences serum triglyceride level in patients suffering from coronary atherosclerosis: Studies in vitro and in humans.	Gorinstein, S., et al.	Exclusion	Subject irrelevance
1031	Effect of anthocyanin-rich extract from black rice (Oryza sativa L. indica) on hyperlipidemia and insulin resistance in fructose-fed rats.	Guo, H., et al.	Exclusion	Subject irrelevance
1032	Effects of aqueous extracts of dried calyx of sour tea (Hibiscus sabdariffa L.) on polygenic dyslipidemia: a randomized clinical trial.	Hajifaraji, M., et al.	Exclusion	Subject irrelevance
1033	Effect of red wine and red grape extract on blood lipids, haemostatic factors, and other risk factors for cardiovascular disease.	Hansen, A. S., et al.	Exclusion	Subject irrelevance
1034	Study of addition sweet potato extract on sensory test and antioxidant activity in yoghurt.	Hariadi, H., et al.	Exclusion	Subject irrelevance
1035	Acute supplementation of beetroot but not blackcurrant juice manages postprandial blood glucose responses in healthy adults.	Haswell, C., et al.	Exclusion	Subject irrelevance
1036	Therapeutic use Hibiscus sabadariffa extract in the treatment of hypercholesterolemia. A randomized clinical trial.	Hernández-Pérez, F. and A. Herrera-Arellano	Exclusion	Subject irrelevance
1037	Effectiveness and tolerability of a standardized extract from Hibiscus sabdariffa in patients with mild to moderate hypertension: a controlled and randomized clinical trial.	Herrera-Arellano, A., et al.	Exclusion	Subject irrelevance
1038	Clinical effects produced by a standardized herbal medicinal product of Hibiscus sabdariffa on patients with hypertension. A randomized, double-blind, lisinopril-controlled clinical trial.	Herrera-Arellano, A., et al.	Exclusion	Subject irrelevance
1039	Anthocyanin intake and physical activity: Associations with the lipid profile of a US working population.	Hershey, M. S., et al.	Exclusion	Subject irrelevance
1040	Dietary supplementation with New Zealand blackcurrant extract enhances fat oxidation during submaximal exercise in the heat.	Hiles, A. M., et al.	Exclusion	Subject irrelevance
1041	Effects of grape pomace antioxidant extract on oxidative stress and inflammation in diet induced obese mice.	Hogan, S., et al.	Exclusion	Subject irrelevance
1042	Growth performance, carcass and blood traits, immunity, jejunal morphology and meat quality of heat-stressed broiler chickens fed urea-treated pomegranate (Punica granatum L.) peel.	Hosseini-Vashan, S. J., et al.	Exclusion	Subject irrelevance
1043	Improved Endurance Running Performance Following Haskap Berry (<i>Lonicera caerulea</i> L.) Ingestion.	Howatson, G., et al.	Exclusion	Subject irrelevance
1044	Red Cabbage Microgreens Lower Circulating Low-Density Lipoprotein (LDL), Liver Cholesterol, and Inflammatory Cytokines in Mice Fed a High-Fat Diet.	Huang, H., et al.	Exclusion	Subject irrelevance
1045	Strawberry Consumption, Cardiometabolic Risk Factors, and Vascular Function: A Randomized Controlled Trial in Adults with Moderate Hypercholesterolemia.	Huang, L. A. L., et al.	Exclusion	Subject irrelevance
1046	Acute effect of Queen Garnet plum juice on blood pressure, cognition, and urinary metabolite excretion.	Igwe, E. O., et al.	Exclusion	Subject irrelevance
1047	Plasma urolithin metabolites correlate with improvements in endothelial function after red raspberry consumption: A double-blind randomized controlled trial.	Istas, G., et al.	Exclusion	Subject irrelevance
1048	Inhibitory effects of soy protein and its hydrolysate on the degradation of anthocyanins in mulberry extract.	Jiang, Y. T., et al.	Exclusion	Subject irrelevance
1049	Purple potato (Solanum tuberosum L.) anthocyanins attenuate alcohol-induced hepatic injury by enhancing antioxidant defense.	Jiang, Z., et al.	Exclusion	Subject irrelevance
1050	Alcohol-free fermented blueberry-blackberry beverage phenolic extract attenuates diet-induced obesity and blood glucose in C57BL/6J mice.	Johnson, M. H., et al.	Exclusion	Subject irrelevance
1051	Effects of tart cherry juice on brachial and aortic hemodynamics, arterial stiffness, and blood biomarkers of cardiovascular health in adults with metabolic syndrome.	Johnson, S. A., et al.	Exclusion	Subject irrelevance
1052	New Zealand Blackcurrant Extract Enhances Whole-Body Fat Oxidation But Does Not Affect Intramuscular Triglyceride Utilisation In Human Skeletal Muscle.	Jones, L., et al.	Exclusion	Subject irrelevance
1053	Exploration of the Oryza sativa l. Cyanidin-3-glucoside on the cognitive function in older adults with subjective memory impairment.	Joo, S. H., et al.	Exclusion	Subject irrelevance
1054	Ingestion of black chokeberry fruit extract leads to intestinal and systemic changes in a rat model of prediabetes and hyperlipidemia.	Jurgoński, A., et al.	Exclusion	Subject irrelevance
1055	Polyphenol-rich extract from blackcurrant pomace attenuates the intestinal tract and serum lipid changes induced by a high-fat diet in rabbits.	Jurgoński, A., et al.	Exclusion	Subject irrelevance
1056	Lipid lowering by hydroalcoholic extracts of Amaranthus Caudatus L. induces regression of rabbits atherosclerotic lesions.	Kabiri, N., et al.	Exclusion	Subject irrelevance
1057	Effects of cornus and its mixture with oregano and thyme essential oils on dairy sheep performance and milk, yoghurt and cheese quality under heat stress.	Kalaitsidis, K., et al.	Exclusion	Subject irrelevance
1058	Phytochemical uptake following human consumption of Montmorency tart cherry (L. Prunus cerasus) and influence of phenolic acids on vascular smooth muscle cells in vitro.	Keane, K. M., et al.	Exclusion	Subject irrelevance
1059	Effects of Montmorency tart cherry (Prunus Cerasus L.) consumption on vascular function in men with early hypertension.	Keane, K. M., et al.	Exclusion	Subject irrelevance
1060	Development, validation and reproducibility of a food frequency questionnaire to measure flavonoid intake in older Australian adults.	Kent, K. and K. E. Charlton	Exclusion	Subject irrelevance
1061	Isolation and identification of a flavonoid compound and <i>in vivo</i> lipid-lowering properties of <i>Imperata cylindrica</i>.	Khaerunnisa, S., et al.	Exclusion	Subject irrelevance
1062	Lowering of oxidative stress improves endothelial function in healthy subjects with habitually low intake of fruit and vegetables: a randomized controlled trial of antioxidant- and polyphenol-rich blackcurrant juice.	Khan, F., et al.	Exclusion	Subject irrelevance
1063	Antihypertensive efficacy and safety of Vaccinium arctostaphylos berry extract in overweight/obese hypertensive patients: A randomized, double-blind and placebo-controlled clinical trial.	Kianbakht, S. and F. Hashem-Dabaghian	Exclusion	Subject irrelevance
1064	Effect of feeding cyanidin 3-glucoside (C3G) high black rice bran on nutrient digestibility, blood measurements, growth performance and pork quality of pigs.	Kil, D. Y., et al.	Exclusion	Subject irrelevance
1065	Adzuki bean ameliorates hepatic lipogenesis and proinflammatory mediator expression in mice fed a high-cholesterol and high-fat diet to induce nonalcoholic fatty liver disease.	Kim, S., et al.	Exclusion	Subject irrelevance
1066	Inhibitory effect of anthocyanin-rich black soybean testa (Glycine max (L.) Merr.) on the inflammation-induced adipogenesis in a DIO mouse model.	Kim, S. Y., et al.	Exclusion	Subject irrelevance
1067	Chronic consumption of high polyphenol content cranberry beverage improves phenolic acid and flavonoid bioavailability in healthy overweight humans.	Kimble, L., et al.	Exclusion	Subject irrelevance
1068	The Influence of Tart Cherry (Prunus cerasus, cv Montmorency) Concentrate Supplementation for 3 Months on Cardiometabolic Risk Factors in Middle-Aged Adults: a Randomised, Placebo-Controlled Trial.	Kimble, R., et al.	Exclusion	Subject irrelevance
1069	Effects of acute strawberry consumption on serum levels of vitamin C and folic acid, the antioxidant potential of LDL and blood glucose response: A randomised cross-over controlled trial.	Kishimoto, Y., et al.	Exclusion	Subject irrelevance
1070	Bilberries reduce low-grade inflammation in individuals with features of metabolic syndrome.	Kolehmainen, M., et al.	Exclusion	Subject irrelevance
1071	Benefits of Anthocyanin-Rich Black Rice Fraction and Wood Sterols to Control Plasma and Tissue Lipid Concentrations in Wistar Kyoto Rats Fed an Atherogenic Diet.	Kopeć, A., et al.	Exclusion	Subject irrelevance
1072	Early Intervention in Cognitive Aging with Strawberry Supplementation.	Krikorian, R., et al.	Exclusion	Subject irrelevance
1073	Blueberry Supplementation in Midlife for Dementia Risk Reduction.	Krikorian, R., et al.	Exclusion	Subject irrelevance
1074	Uptake and bioavailability of anthocyanins and phenolic acids from grape/blueberry juice and smoothie in vitro and in vivo.	Kuntz, S., et al.	Exclusion	Subject irrelevance
1075	Plasma and urine responses are lower for acylated vs nonacylated anthocyanins from raw and cooked purple carrots.	Kurilich, A. C., et al.	Exclusion	Subject irrelevance
1076	Concord grape juice, cognitive function, and driving performance: A 12-wk, placebo-controlled, randomized crossover trial in mothers of preteen children.	Lamport, D. J., et al.	Exclusion	Subject irrelevance
1077	Influence of an encapsulated fruit, berry and vegetable juice concentrate and walking exercise on oxidative stress and skin microcirculation in overweight women.	Lamprecht, M., et al.	Exclusion	Subject irrelevance
1078	Effects of sea buckthorn and bilberry on serum metabolites differ according to baseline metabolic profiles in overweight women: a randomized crossover trial.	Larmo, P. S., et al.	Exclusion	Subject irrelevance
1079	The effects of Aronia berry (poly)phenol supplementation on arterial function and the gut microbiome in middle aged men and women: Results from a randomized controlled trial.	Le Sayec, M., et al.	Exclusion	Subject irrelevance
1080	Anthocyanin-Rich Blackcurrant Extract Preserves Gastrointestinal Barrier Permeability and Reduces Enterocyte Damage but Has No Effect on Microbial Translocation and Inflammation After Exertional Heat Stress.	Lee, B. J., et al.	Exclusion	Subject irrelevance
1081	New zealand blackcurrant extract enhances fat oxidation during submaximal exercise in the heat.	Lee, B. J., et al.	Exclusion	Subject irrelevance
1082	Hypolipidemic effect of tomato juice in hamsters in high cholesterol diet-induced hyperlipidemia.	Lee, L. C., et al.	Exclusion	Subject irrelevance
1083	Effects of an aqueous extract of purple sweet potato on nonalcoholic fatty liver in high fat/cholesterol-fed mice.	Lee, Y. J., et al.	Exclusion	Subject irrelevance
1084	Hypolipidemic and anti-inflammatory properties of Abacopterin A from Abacopteris penangiana in high-fat diet-induced hyperlipidemia mice.	Lei, Y. F., et al.	Exclusion	Subject irrelevance
1085	Dietary supplementation with blueberry partially restores T-cell-mediated function in high-fat-diet-induced obese mice.	Lewis, E. D., et al.	Exclusion	Subject irrelevance
1086	Effects of Anthocyanins from Black Rice on Spatial Learning and Memory in Mice Fed with High Fat Diet.	Li, X. and T. Zhang	Exclusion	Subject irrelevance
1087	Cyanidin-3-o-galactoside-enriched aronia melanocarpa extract attenuates weight gain and adipogenic pathways in high-fat diet-induced obese C57bl/6 mice.	Lim, S. M., et al.	Exclusion	Subject irrelevance
1088	Protective effects of black raspberry (Rubus occidentalis) extract against hypercholesterolemia and hepatic inflammation in rats fed high-fat and high-choline diets.	Lim, T., et al.	Exclusion	Subject irrelevance
1089	Black mulberry ethanol extract attenuates atherosclerosis-related inflammatory factors and downregulates PPARγ and CD36 genes in experimental atherosclerotic rats.	Liu, Y. G., et al.	Exclusion	Subject irrelevance
1090	Dietary black-grained wheat intake improves glycemic control and inflammatory profile in patients with type 2 diabetes: a randomized controlled trial.	Liu, Y. P., et al.	Exclusion	Subject irrelevance
1091	Consumption of chokeberry (<i>Aronia mitschurinii</i>) products modestly lowered blood pressure and reduced low-grade inflammation in patients with mildly elevated blood pressure.	Loo, B. M., et al.	Exclusion	Subject irrelevance
1092	Neutrophil-lymphocyte ratio and update conclusions from a 2-year double-blind rct testing fermented papaya preparation in healthy middle-aged/elderly subjects.	Lorenzetti, A., et al.	Exclusion	Subject irrelevance
1093	Pilot Study of the Tart Cherry Juice for the Treatment of Insomnia and Investigation of Mechanisms.	Losso, J. N., et al.	Exclusion	Subject irrelevance
1094	Lu, X. L., et al. (2009). Anthocyanins from purple sweet potato are hypolipidemic and antioxidative in rats. 3rd International Conference on Bioinformatics and Biomedical Engineering, iCBBE 2009.		Exclusion	Subject irrelevance
1095	Mango modulates body fat and plasma glucose and lipids in mice fed a high-fat diet.	Lucas, E. A., et al.	Exclusion	Subject irrelevance
1096	Maize extract rich in ferulic acid and anthocyanins prevents high-fat-induced obesity in mice by modulating SIRT1, AMPK and IL-6 associated metabolic and inflammatory pathways.	Luna-Vital, D., et al.	Exclusion	Subject irrelevance
1097	The Effects of Purple Corn Pigment on Growth Performance, Blood Biochemical Indices, Meat Quality, Muscle Amino Acids, and Fatty Acids of Growing Chickens.	Luo, Q., et al.	Exclusion	Subject irrelevance
1098	Phenol metabolic fingerprint and selection of intake biomarkers after acute and sustained consumption of red-fleshed apple versus common apple in humans. The AppleCOR study.	Macià, A., et al.	Exclusion	Subject irrelevance
1099	Impact of Sumac on postprandial high-fat oxidative stress.	Madihi, Y., et al.	Exclusion	Subject irrelevance
1100	A Randomized, Placebo-Controlled Study on the Safety and Efficacy of Daily Ingestion of Green Tea (Camellia sinensis L.) cv. "Yabukita" and "Sunrouge" on Eyestrain and Blood Pressure in Healthy Adults.	Maeda-Yamamoto, M., et al.	Exclusion	Subject irrelevance
1101	Using physical and chemical methods to improve the nutrient quality of dragon fruit (Hylocereus polyrhizus) peel for use as feed for laying hens.	Mahlil, Y. and M. E. Mahata	Exclusion	Subject irrelevance
1102	Natural antioxidants effect of mulberry fruits (Morus nigra and Morus alba L.) on lipids profile and oxidative stress in hypercholestrolemic rats.	Mahmoud, M. Y.	Exclusion	Subject irrelevance
1103	Effect of nutraceutical from mulberry on anthropometric measures in overweight and obese adults: a randomized, double-blinded, and placebocontrolled trial.	Mangkalard, P., et al.	Exclusion	Subject irrelevance
1104	Pharmacokinetics of blackberry anthocyanins consumed with or without ethanol: a randomized and crossover trial.	Marques, C., et al.	Exclusion	Subject irrelevance
1105	Authentic tart cherry juice reduces markers of inflammation in overweight and obese subjects: a randomized, crossover pilot study.	Martin, K. R., et al.	Exclusion	Subject irrelevance
1106	Azuki bean juice lowers serum triglyceride concentrations in healthy young women.	Maruyama, C., et al.	Exclusion	Subject irrelevance
1107	Time course of blueberry ingestion on measures of arterial stiffness and blood pressure.	McAnulty, L. S., et al.	Exclusion	Subject irrelevance
1108	Hibiscus Sabdariffa L. tea (tisane) lowers blood pressure in prehypertensive and mildly hypertensive adults.	McKay, D. L., et al.	Exclusion	Subject irrelevance
1109	Cognitive response to fish oil, blueberry, and combined supplementation in older adults with subjective cognitive impairment.	McNamara, R. K., et al.	Exclusion	Subject irrelevance
1110	Effects of Euterpe edulis Martius on inflammatory responses to high-intensity intermittent exercise: Crossover randomized trial.	Mendes, B. C., et al.	Exclusion	Subject irrelevance
1111	[Purple sweet potato anthocyanins attenuates steatohepatitis induced by high fat diet combined with carbon tetrachloride in rats].	Mi, W., et al.	Exclusion	Subject irrelevance
1112	Effectiveness of standardized red orange extract (Citrus sinensis) for weight reduction in canine obesity.	Milla, E. and I. I. Kerppers	Exclusion	Subject irrelevance
1113	Anthocyanins from purple sweet potato Ipomoea batatas cultivar Ayamurasaki suppress the development of atherosclerotic lesions and both enhancements of oxidative stress and soluble vascular cell adhesion molecule-1 in apolipoprotein E-deficient mice.	Miyazaki, K., et al.	Exclusion	Subject irrelevance
1114	Pathological and biochemical evaluation of radish microgreen on diabetes and aflatoxicosis in rats.	Mohamed, S. M., et al.	Exclusion	Subject irrelevance
1115	No Effects of New Zealand Blackcurrant Extract on Physiological and Performance Responses in Trained Male Cyclists Undertaking Repeated Testing across a Week Period.	Montanari, S., et al.	Exclusion	Subject irrelevance
1116	No effects of different doses of New Zealand blackcurrant extract on cardiovascular responses during rest and submaximal exercise across a week in trained male cyclists.	Montanari, S., et al.	Exclusion	Subject irrelevance
1117	The Effects of an Acute Dose of New Zealand Blackcurrant Extract on 5-km Running Performance.	Moss, S. L., et al.	Exclusion	Subject irrelevance
1118	Mangosteen (Garcinia mangostana) flesh supplementation attenuates biochemical and morphological changes in the liver and kidney of high fat diet-induced obese rats.	Muhamad Adyab, N. S., et al.	Exclusion	Subject irrelevance
1119	Red Rice Bran Extract Attenuates Adipogenesis and Inflammation on White Adipose Tissues in High-Fat Diet-Induced Obese Mice.	Munkong, N., et al.	Exclusion	Subject irrelevance
1120	Effects of elderberry juice on fasting and postprandial serum lipids and low-density lipoprotein oxidation in healthy volunteers: A randomized, double-blind, placebo-controlled study.	Murkovic, M., et al.	Exclusion	Subject irrelevance
1121	Effect of New Zealand blackcurrant extract on performance during repeated 4 km cycling time trials.	Murphy, C., et al.	Exclusion	Subject irrelevance
1122	Bok-choy promotes growth performance, lipid metabolism and related gene expression in Syrian golden hamsters fed with a high-fat diet.	Naseri, E., et al.	Exclusion	Subject irrelevance
1123	Investigating the oxidative stability of grape seed oil using aqueous extract of pistachio green hull.	Nateghi, L. and E. Hosseini	Exclusion	Subject irrelevance
1124	Absorption and excretion of black currant anthocyanins in humans and watanabe heritable hyperlipidemic rabbits.	Nielsen, I. L., et al.	Exclusion	Subject irrelevance
1125	Blueberry and/or Banana Consumption Mitigate Arachidonic, Cytochrome P450 Oxylipin Generation During Recovery From 75-Km Cycling: A Randomized Trial.	Nieman, D. C., et al.	Exclusion	Subject irrelevance
1126	Increased plasma levels of gut-derived phenolics linked to walking and running following two weeks of flavonoid supplementation.	Nieman, D. C., et al.	Exclusion	Subject irrelevance
1127	Influence of Ingesting a Flavonoid-Rich Supplement on the Metabolome and Concentration of Urine Phenolics in Overweight/Obese Women.	Nieman, D. C., et al.	Exclusion	Subject irrelevance
1128	Etlingera elatior Flower Aqueous Extract Protects against Oxidative Stress-Induced Nephropathy in a Rat Model of Type 2 Diabetes.	Noordin, L., et al.	Exclusion	Subject irrelevance
1129	Malay apple (Syzygium malaccense) promotes changes in lipid metabolism and a hepatoprotective effect in rats fed a high-fat diet.	Nunes, P. C., et al.	Exclusion	Subject irrelevance
1130	Dipteryx alata Vogel May Improve Lipid Profile and Atherogenic Indices in Wistar Rats Dipteryx alata and Atherogenic Indices.	Ragassi Fiorini, A. M., et al.	Exclusion	Subject irrelevance
1131	Expression of cardiac insulin signalling genes and proteins in rats fed a high-sucrose diet: Effect of bilberry anthocyanin extract.	Singh, S., et al.	Exclusion	Subject irrelevance
1132	Antihyperlipidemic effect of Aronia melanocarpa fruit juice in rats fed a high-cholesterol diet.	Valcheva-Kuzmanova, S., et al.	Exclusion	Subject irrelevance
1133	Antihypertensive effects of purple passion fruit peel extract in rats and humans.	Zibadi, S., et al.	Exclusion	Subject irrelevance
1134	Antioxidants as cardioprotective therapy in aspirin resistant diabetes.	Actrn	Exclusion	Full text not available
1135	The effects of daily blackcurrant consumption for 6 weeks on cognitive performance before and after exercise-induced physical fatigue.	Actrn	Exclusion	Full text not available
1136	What is the effect of 12 weeks of supplementation with beetroot compounds and blackcurrant anthocynanins on glucose control in adults who are prediabetic?	Actrn	Exclusion	Full text not available
1137	The effects of cranberry juice consumption on antioxidant status and biomarkers relating to heart disease and cancer in healthy human volunteers	Susan J. Duthie	Exclusion	Not metabolic syndrome. (The study population consists of healthy individuals.)
1138	A dose-response evaluation of purified anthocyanins on inflammatory and oxidative biomarkers and metabolic risk factors in healthy young adults: A randomized controlled trial	Yi Guo	Exclusion	Not metabolic syndrome. (The study population consists of healthy individuals.)
1139	Anthocyanins Inhibit Nuclear Factor-κB Activation in Monocytes and Reduce Plasma Concentrations of Pro-Inflammatory Mediators in Healthy Adults	Anette Karlsen	Exclusion	Not metabolic syndrome. (The study population consists of healthy individuals.)
1140	Pigmented Potato Consumption Alters Oxidative Stress and Inflammatory Damage in Men	Kerrie L. Kaspar	Exclusion	Not metabolic syndrome. (The study population is focused on Alters Oxidative Stress and Inflammatory Damage.)
1141	Tart Cherry Concentrate Does Not Alter the Gut Microbiome, Glycaemic Control or Systemic Inflammation in a Middle-Aged Population	Rebecca Lear	Exclusion	Not metabolic syndrome. (The study population does not represent individuals with metabolic syndrome, as the participants were non-obese and had normal glucose tolerance.)
1142	Effect of a Tart Cherry Juice Supplement on Arterial Stiffness and Inflammation in Healthy Adults: A Randomised Controlled Trial	Anthony Lynn	Exclusion	Not metabolic syndrome. (The study population consists of healthy individuals.)
1143	Effects of a mixed berry beverage on cognitive functions and cardiometabolic risk markers; A randomized cross-over study in healthy older adults	Anne Nilsson	Exclusion	Not metabolic syndrome. (The study population consists of healthy individuals.)
1144	Cranberry Juice Consumption Lowers Markers of Cardiometabolic Risk, Including Blood Pressure and Circulating C-Reactive Protein, Triglyceride, and Glucose Concentrations in Adults	Janet A Novotny	Exclusion	Not metabolic syndrome. (The study population consisted of nondiabetic, nonsmoking individuals in generally good health, aged between 25 and 65 years, with a BMI ranging from 20 to 38 kg/m². The participants cannot be considered as having metabolic syndrome. Although some individuals had elevated cardiometabolic risk factors, the study specifically excluded those with certain metabolic disorders,…
1145	Effects of blackcurrant extract on arterial functions in older adults: A randomized, double_x0002_blind, placebo-controlled, crossover trial	Takanobu Okamoto	Exclusion	Not metabolic syndrome. (In this study, the research population consisted of elderly individuals over the age of 65, who were nonsmokers, non-obese (BMI ≤30 kg/m²), and in generally good health. Participants were specifically selected to have no history of cardiovascular disease or diabetes, were not taking medications affecting the cardiovascular system, and did not engage in habitual exercise. …
1146	Effect of a wild blueberry (Vaccinium angustifolium) drink intervention on markers of oxidative stress, inflammation and endothelial function in humans with cardiovascular risk factors	Patrizia Riso	Exclusion	Not metabolic syndrome. (The study population did not include individuals diagnosed with metabolic syndrome, though it did focus on those with elevated cardiovascular risk factors. Therefore, while some participants exhibited conditions that overlap with metabolic syndrome, the study did not classify them as such, focusing instead on assessing the impact of wild blueberry consumption on markers r…
1147	Daily moderate amounts of red wine or alcohol have no effect on the immune system of healthy men	B Watzl	Exclusion	Not metabolic syndrome. (The study population consists of healthy individuals.)
1148	A randomized placebo-controlled cross-over study on the effects of anthocyanins on inflammatory and metabolic responses to a high-fat meal in healthy subjects	Eleonora Cremonini	Exclusion	Not metabolic syndrome. (The study population consists of healthy individuals.)
1149	Evaluation of the effect of Vaccinium arctostaphylos L. fruit extract on serum inflammatory biomarkers in adult hyperlipidemic patients: a randomized double-blind placebo-controlled clinical trial	Sedigheh Asgary	Exclusion	Clinical registration number not provided.
1150	Hibiscus sabdariffa extract inhibits obesity and fat accumulation, and improves liver steatosis in humans	Hong-Chou Chang	Exclusion	Clinical registration number not provided.
1151	A Randomized Clinical Trial Evaluating the Efficacy of an Anthocyanin–Maqui Berry Extract (Delphinol®) on Oxidative Stress Biomarkers	Sergio Davinelli	Exclusion	Clinical registration number not provided.
1152	Short‑term, but not acute, intake of New Zealand blackcurrant extract improves insulin sensitivity and free‑living postprandial glucose excursions in individuals with overweight or obesity	A. Nolan	Exclusion	Clinical registration number not provided.
1153	Anthocyanin supplementation improves serum LDL- and HDL-cholesterol concentrations associated with the inhibition of cholesteryl ester transfer protein in dyslipidemic subjects	Yu Qin	Exclusion	Clinical registration number not provided.
1154	Obesity‑related infammatory modulation by juçara berry (Euterpe edulis Mart.) supplementation in Brazilian adults: a double‑blind randomized controlled trial	Aline Boveto Santamarina	Exclusion	Clinical registration number not provided.
1155	The Effect of Rosella Beverage Intervention on Lipid Profiles and Antropometric in Obese Adult Men	C Sari	Exclusion	Clinical registration number not provided.
1156	The Effect of Mulberry Fruits Consumption on Lipid Profiles in Hypercholesterolemic Subjects: A Randomized Controlled Trial	Anchalee Sirikanchanarod	Exclusion	Clinical registration number not provided.
1157	Anti-inflammatory effect of purified dietary anthocyanin in adults with hypercholesterolemia: A randomized controlled trial	Y. Zhu	Exclusion	Clinical registration number not provided.
1158	Purified Anthocyanin Supplementation Improves Endothelial Function via NO-cGMP Activation in Hypercholesterolemic Individuals	Yanna Zhu	Exclusion	Clinical registration number not provided.
1159	Anti-inflammatory effect of purified dietary anthocyanin in adults with hypercholesterolemia: A randomized controlled trial	Y. Zhu	Exclusion	Clinical registration number not provided.
1160	Short‑term, but not acute, intake of New Zealand blackcurrant extract improves insulin sensitivity and free‑living postprandial glucose excursions in individuals with overweight or obesity	A. Nolan	Exclusion	Clinical registration number not provided.
1161	Evaluation of the Effects of Vaccinium arctostaphylos L. Fruit Extract on Serum Lipids and hs-CRP Levels and Oxidative Stress in Adult Patients with Hyperlipidemia: A Randomized, Double-Blind, Placebo-Controlled Clinical Trial	Rasool Soltani	Exclusion	Clinical registration number not provided.
1162	Variations on cardiovascular risk factors in metabolic syndrome after consume of a citrus-based juice	Juana Mulero	Exclusion	Clinical registration number not provided.
1163	Anthocyanin supplementation improves serum LDL- and HDL-cholesterol concentrations associated with the inhibition of cholesteryl ester transfer protein in dyslipidemic subjects	Yu Qin	Exclusion	Clinical registration number not provided.
1164	Purified Anthocyanin Supplementation Improves Endothelial Function via NO-cGMP Activation in Hypercholesterolemic Individuals	Yanna Zhu	Exclusion	Clinical registration number not provided.
1165	Black Raspberry Extract Increased Circulating Endothelial Progenitor Cells and Improved Arterial Stiffness in Patients with Metabolic Syndrome: A Randomized Controlled Trial	Han Saem Jeong	Exclusion	Clinical registration number not provided.
1166	Evaluation of the Effects of Cornus mas L. Fruit Extract on Glycemic Control and Insulin Level in Type 2 Diabetic Adult Patients: A Randomized Double-Blind Placebo-Controlled Clinical Trial	Rasool Soltani	Exclusion	Clinical registration number not provided.
1167	Evaluation of the Effects of Vaccinium arctostaphylos L. Fruit Extract on Serum Lipids and hs-CRP Levels and Oxidative Stress in Adult Patients with Hyperlipidemia: A Randomized, Double-Blind, Placebo-Controlled Clinical Trial	Rasool Soltani	Exclusion	Clinical registration number not provided.
1168	Strawberries decrease atherosclerotic markers in subjects with metabolic syndrome	Arpita Basu	Exclusion	Clinical registration number not provided.
1169	Low-energy cranberry juice decreases lipid oxidation and increases plasma antioxidant capacity in women with metabolic syndrome	Arpita Basu	Exclusion	Clinical registration number not provided.
1170	Anti-inflammatory effect of purified dietary anthocyanin in adults with hypercholesterolemia: A randomized controlled trial	Y. Zhu	Exclusion	Clinical registration number not provided.
1171	Blueberries improve biomarkers of cardiometabolic function in participants with metabolic syndrome—results from a 6-month, double-blind, randomized controlled trial	Peter J Curtis	Exclusion	Results data are unavailable. (Data type: mean (95% CI))
1172	Blueberry anthocyanin intake attenuates the postprandial cardiometabolic effect of an energy-dense food challenge: Results from a double blind, randomized controlled trial in metabolic syndrome participants	Peter J. Curtis	Exclusion	Results data are unavailable. (Data type: mean (95% CI))
1173	Effects of anthocyanins on cardiovascular risk factors and inflammation in pre-hypertensive men: a double-blind randomized placebo-controlled crossover study	SS Hassellund	Exclusion	Results data are unavailable. (Only post-trial results are provided)
1174	Blueberries improve biomarkers of cardiometabolic function in participants with metabolic syndrome—results from a 6-month, double-blind, randomized controlled trial	Peter J Curtis	Exclusion	Results data are unavailable. (Data type: mean (95% CI))
1175	Strawberry and cranberry polyphenols improve insulin sensitivity in insulin-resistant, non-diabetic adults: a parallel, double-blind, controlled and randomised clinical trial	Martine Paquette	Exclusion	The control group contained anthocyanins.
1176	Effects of bayberry juice on inflammatory and apoptotic markers in young adults with features of non-alcoholic fatty liver disease	Honghui Guo	Exclusion	The anthocyanin dosage was not reported.
1177	Açaí (Euterpe oleracea Mart.) beverage consumption improves biomarkers for inflammation but not glucose- or lipid-metabolism in individuals with metabolic syndrome in a randomized, double-blinded, placebo-controlled clinical trial	Hyemee Kim	Exclusion	The anthocyanin dosage was not reported.
1178	Impact of short-term bilberry supplementation on glycemic control, cardiovascular disease risk factors, and antioxidant status in Chinese patients with type 2 diabetes	Sze Wa Chan	Exclusion	The anthocyanin dosage was not reported, and the clinical registration number was not provided.
1179	Effects of Black Raspberry on Lipid Profiles and Vascular Endothelial Function in Patients with Metabolic Syndrome	Han Saem Jeong	Exclusion	The anthocyanin dosage was not reported, and the clinical registration number was not provided.
1180	The efect of barberry (Berberis integerrima) on lipid profle and systemic infammation in subjects with cardiovascular risk factors: a randomized controlled trial	Hadi Emamat	Exclusion	The anthocyanin dosage was not reported.
1181	Clinical evaluation of Moro (Citrus sinensis (L.) Osbeck) orange juice supplementation for the weight management	Venera Cardile	Exclusion	The anthocyanin dosage was not reported.
1182	Daily Blueberry Consumption Improves Blood Pressure and Arterial Stiffness in Postmenopausal Women with Pre- and Stage 1-Hypertension: A Randomized, Double-Blind, Placebo-Controlled Clinical Trial	Sarah A. Johnson	Exclusion	The anthocyanin dosage was not reported.
1183	Açaí (Euterpe oleracea Mart.) beverage consumption improves biomarkers for inflammation but not glucose- or lipid-metabolism in individuals with metabolic syndrome in a randomized, double-blinded, placebo-controlled clinical trial	Hyemee Kim	Exclusion	The anthocyanin dosage was not reported.
1184	Six weeks daily ingestion of whole blueberry powder increases natural killer cell counts and reduces arterial stiffness in sedentary males and females	Lisa S. McAnulty	Exclusion	The anthocyanin dosage was not reported, and the clinical registration number was not provided.
1185	Efficacy of black rice extract on obesity in obese ostmenopausal women: a 12-week randomized, double-blind, placebo-controlled preliminary clinical trial	Ah Jin Jung	Inclusion	Met the inclusion criteria for this study.
1186	Bioactives in Blueberries Improve Insulin Sensitivity in Obese, Insulin-Resistant Men and Women	April J. Stull	Inclusion	Met the inclusion criteria for this study.
1187	Freeze-Dried Strawberries Lower Serum Cholesterol and Lipid Peroxidation in Adults with Abdominal Adiposity and Elevated Serum Lipids	Arpita Basu	Inclusion	Met the inclusion criteria for this study.
1188	The Impact of an 8-Week Supplementation with Fermented and Non-Fermented Aronia Berry Pulp on Cardiovascular Risk Factors in Individuals with Type 2 Diabetes	Christine B. Christiansen	Inclusion	Met the inclusion criteria for this study.
1189	Purified Anthocyanin Supplementation Reduces Dyslipidemia, Enhances Antioxidant Capacity, and Prevents Insulin Resistance in Diabetic Patients	Dan Li	Inclusion	Met the inclusion criteria for this study.
1190	Effectiveness of “Moro” Blood Orange Citrus sinensis Osbeck (Rutaceae) Standardized Extract on Weight Loss in Overweight but Otherwise Healthy Men and Women—A Randomized Double-Blind Placebo-Controlled Study	David Briskey	Inclusion	Met the inclusion criteria for this study.
1191	Anthocyanin supplementation improves anti-oxidative and anti-inflammatory capacity in a dose–response manner in subjects with dyslipidemia.	Hanyue Zhang	Inclusion	Met the inclusion criteria for this study.
1192	No Effect of Isolated Anthocyanins from Bilberry Fruit and Black Rice on LDL Cholesterol or other Biomarkers of Cardiovascular Disease in Adults with Elevated Cholesterol: A Randomized, Placebo-Controlled, Cross-Over Trial	Hassan Aboufarrag	Inclusion	Met the inclusion criteria for this study.
1193	Effect of Blueberry Consumption on Cardiometabolic Health Parameters in Men with Type 2 Diabetes: An 8-Week, Double-Blind, Randomized, Placebo-Controlled Trial	Kim S Stote	Inclusion	Met the inclusion criteria for this study.
1194	Freeze-dried bilberry (Vaccinium myrtillus) dietary supplement improves walking distance and lipids after myocardial infarction. An open-label randomized clinical trial	Lilith Arevström	Inclusion	Met the inclusion criteria for this study.
1195	Role of Purified Anthocyanins in Improving Cardiometabolic Risk Factors in Chinese Men and Women with Prediabetes or Early Untreated Diabetes—A Randomized Controlled Trial	Liping Yang	Inclusion	Met the inclusion criteria for this study.
1196	Effect of Anthocyanins Supplementation on Serum IGFBP-4 Fragments and Glycemic Control in Patients with Fasting Hyperglycemia: A Randomized Controlled Trial	Liping Yang	Inclusion	Met the inclusion criteria for this study.
1197	Anthocyanins regulate serum adipsin and visfatin in patients with prediabetes or newly diagnosed diabetes: a randomized controlled trial	Liping Yang	Inclusion	Met the inclusion criteria for this study.
1198	Blood Orange Juice Consumption Increases Flow-Mediated Dilation in Adults with Overweight and Obesity: A Randomized Controlled Trial	Lu Li	Inclusion	Met the inclusion criteria for this study.
1199	Anthocyanin Rich-Black Soybean Testa Improved Visceral Fat and Plasma Lipid Profiles in Overweight/Obese Korean Adults: A Randomized Controlled Trial	Myoungsook Lee	Inclusion	Met the inclusion criteria for this study.
1200	A randomized, double-blind, placebo-controlled trial of the effect of dried purple carrot on body mass, lipids, blood pressure, body composition, and inflammatory markers in overweight and obese adults: The QUENCH Trial	Olivia R.L. Wright	Inclusion	Met the inclusion criteria for this study.
1201	A CONSORT-Compliant, Randomized, Double-Blind, Placebo-Controlled Pilot Trial of Purified Anthocyanin in Patients With Nonalcoholic Fatty Liver Disease	Pei-Wen Zhang	Inclusion	Met the inclusion criteria for this study.
1202	Flavonoid-rich beverage effects on lipid profile and blood pressure in diabetic patients	Reza Amani	Inclusion	Met the inclusion criteria for this study.
1203	Effects of standardized hydro-alcoholic extract of Vaccinium arctostaphylos leaf on hypertension and biochemical parameters in hypertensive hyperlipidemic type 2 diabetic patients: a randomized, double-blind and placebo-controlled clinical trial	Reza Mohtashami	Inclusion	Met the inclusion criteria for this study.
1204	Improved Lipid Profile in Hyperlipidemic Patients Taking Vaccinium arctostaphylos Fruit Hydroalcoholic Extract: A Randomized Double-Blind Placebo-Controlled Clinical Trial	S. Kianbakht	Inclusion	Met the inclusion criteria for this study.
1205	Effects of Montmorency Tart Cherry Juice Consumption on Cardiometabolic Biomarkers in Adults with Metabolic Syndrome: A Randomized Controlled Pilot Trial	Sarah A. Johnson	Inclusion	Met the inclusion criteria for this study.
1206	Daily Blueberry Consumption Improves Blood Pressure and Arterial Stiffness in Postmenopausal Women with Pre- and Stage 1-Hypertension: A Randomized, Double-Blind, Placebo-Controlled Clinical Trial	Sarah A. Johnson	Inclusion	Met the inclusion criteria for this study.
1207	Effects of anthocyanins on blood pressure and stress reactivity: a double-blind randomized placebo-controlled crossover study	SS Hassellund	Inclusion	Met the inclusion criteria for this study.
1208	Consumption of whole purple and regular wheat modestly improves metabolic markers in adults with elevated high sensitivity C-reactive protein: A randomized, single-blind parallel arm study	Tamer H. Gamel	Inclusion	Met the inclusion criteria for this study.
1209	Efects of short‑term continuous Montmorency tart cherry juice supplementation in participants with metabolic syndrome	Terun Desai	Inclusion	Met the inclusion criteria for this study.
1210	Anthocyanins attenuate vascular and inflammatory responses to a high fat high energy meal challenge in overweight older adults: A cross-over, randomized, double-blind clinical trial	Vinicius A. do Rosario	Inclusion	Met the inclusion criteria for this study.
1211	4-Week consumption of anthocyanin-rich blood orange juice does not affect LDL-cholesterol or other biomarkers of CVD risk and glycaemia compared with standard orange juice: a randomised controlled trial	Wendy J. Hollands	Inclusion	Met the inclusion criteria for this study.
1212	Effects of purified anthocyanin supplementation on platelet chemokines in hypocholesterolemic individuals: a randomized controlled trial	Xiandan Zhang	Inclusion	Met the inclusion criteria for this study.
1213	Anthocyanin supplementation at different doses improves cholesterol efflux capacity in subjects with dyslipidemia—a randomized controlled trial	Zhongliang Xu	Inclusion	Met the inclusion criteria for this study.
