# Supplementary material for: Effect of dietary anthocyanins on the risk factors related to metabolic syndrome: A systematic review and meta-analysis
Source: PLoS One. 2025 Feb 10;20(2):e0315504. doi: 10.1371/journal.pone.0315504 (PMC11809928; doi:10.1371/journal.pone.0315504)
Supplement: S3 Table — (XLSX) [file pone.0315504.s007.xlsx]

## Sheet: Data_Extractors_and_Dates
Extractors	Dates
Junyin Pan	2024-04-29
Liwei Jia	2024-05-07

## Sheet: Inclusion_Eligibility 
Included Study	Inclusion Eligibility (Yes/No)
Ah Jin Jung2021	Yes
April J Stull2010	Yes
Arpita Basu2014	Yes
Christine B2023	Yes
Dan Li2015	Yes
David Briskey2022	Yes
Hanyue Zhang2020	Yes
Hassan Aboufarrag2022	Yes
Kim S Stote2020	Yes
Lilith Arevström2019	Yes
Liping Yang2017	Yes
Liping Yang2020	Yes
Liping Yang2021	Yes
Lu Li2020	Yes
Myoungsook Lee2016	Yes
Olivia R L Wright2013	Yes
Pei-Wen Zhang2015	Yes
Reza Amani2014	Yes
Reza Mohtashami2019	Yes
S.Kianbakht2014	Yes
Sarah A Johnson2020	Yes
Sarah A.Johnson2015	Yes
SS Hassellund2012	Yes
Tamer H Gamel2020	Yes
Terun Desai12020	Yes
Vinicius A do Rosario2020	Yes
Wendy J2018	Yes
Xiandan Zhang2016	Yes
Zhongliang Xu2021	Yes

## Sheet: Study_Characteristics 
No.	Included Study	DOI	Blind method	Study Location	Metabolic-Related Diseases		Number of Participants (T/C)	Age	Treatment Duration	Intervention		Dosage of Intervention (mg/ml per day)	Anthocyanin Dosage (mg per day)	Frequency of Administration	Dosage Frequency (Groups)	Funding Source	Physical Activity Level	Physical Activity Level (Groups)	Study Outcomes
1	Ah Jin Jung2021	10.1097/GME.0000000000001862	Double blind	Korea	postmenopausal women with obesity		46/40	45-69	12wk	Black rice extract		1000mg/d	327.6mg/d	Twice a day	2	N/A	N/A	N/A	weight、BMI、LDL-C、HDL-C、TG、TC、SBP、DBP、FBG、insulin
2	April J Stull2010	10.3945/jn.110.125336	Double blind	America	Obese	Insulin resistant	15/17	≥20	6wk	Smoothie with blueberry bioactives		45000mg/d	668mg/d	Twice a day	2	1Supported in part by the NIH training grant T32 AT004094 (supporting A.J.S.), by the United States Highbush Blueberry Council, and P50AT002776-01 from the National Center for Complementary and Alternative Medicine and the Office of Dietary Supplements (W.T.C.), which funds the Botanical Research Center of Pennington Biomedical Research Center and The Biotech Center of Rutgers University. This pr…	N/A	N/A	weight、BMI、LDL-C、HDL-C、TG、TC、SBP、DBP、FBG、insulin
3	Arpita Basu2014	10.3945/jn.113.188169	N/A	America	MetS		15/15	49±10	12wk	Freeze-dried strawberries		a: 25000mg/d b: 50000mg/d	a: 78mg/d b: 155mg/d	Twice a day	2	N/A	maintain usual physical activity	1	weight、BMI、WC、LDL-C、HDL-C、TG、TC、SBP、DBP、HOMA-IR、insulin、HbA1c
4	Christine B2023	10.3390/nu15245094	Triple-blinded	Denmark	Type 2 Diabetes		23/23	30-80	8wk	Aronia berry pulp		a: 34000mg/d b: 34000mg/d	a: 893mg/d b: 533mg/d	N/A	N/A	This research was funded by the Innovation Fund Denmark, grant number 9065-00126B; Danish Diabetes Academy, grant number NNF17SA0031406; Ekhagastiftelsen, grant number 2019-04; Helsefonden, grant number 19-B-0179. Future Food Innovation; Aase og Ejner Danielsens Fond, grant number 18-10-0477; A.P. Møller Fonden, 19-L-0118; Frode V: Nyegaards Fond.	N/A	N/A	LDL-C、HDL-C、TG、TC、SBP
5	Dan Li2015	10.3945/jn.114.205674	Double blind	China	Type 2 Diabetes		29/29	56-67	6months	Purified anthocyanins		320mg/d	320mg/d	Twice a day	2	maintain usual physical activity	maintain usual physical activity	1	BMI、LDL-C、HDL-C、TC、SBP、DBP、FBG、HOMA-IR、insulin、HbA1c
6	David Briskey2022	10.3390/nu14030427	Double blind	Australia	Overweight		65/71	20-65	a: 3months b: 6months	Moro blood orange extract		400mg/d	3.6mg/d	Once a day	1	This research was funded by Bionap S.R.L. Contrada Fureria Zona Industriale Ovest, 95032 Piano Tavola Belpasso, (CT) Italy.	asked to undertake 30 min of walking 3 times per week	2	weight、BMI、WC、LDL-C、HDL-C、FBG、insulin
7	Hanyue Zhang2020	10.1016/j.redox.2020.101474	Double blind	China	Hyperlipidemia		42/43	35-70	12wk	Purified anthocyanins		a: 40mg/d b: 80mg/d c: 320mg/d	a: 40mg/d b: 80mg/d c: 320mg/d	Twice a day	2	N/A	N/A	N/A	TC
8	Hassan Aboufarrag2022	10.1002/mnfr.202101157	Double blind	United Kingdom	Elevated Cholesterol		52/52	>45	28天	a：Black rice extract	b：Bilberry extract	N/A	320mg/d	Once a day	1	the Biotechnology and Biological Sciences Research Council (BBSRC); this research was funded by the BBSRC Institute Strategic Programme Grant Food Innovation and Health BB/R012512/1 and its constituent projects BBS/E/F/000PR10343, BBS/E/F/000PR10346 and BBS/E/F/000PR10347, and by the BBSRC Core Capability Grant BB/CCG1860/1. JP was funded by the BBSRC Norwich Research Park Biosciences Doctoral Tr…	N/A	N/A	LDL-C、HDL-C、TG、TC、FBG
9	Kim S Stote2020	10.1093/cdn/nzaa030	Double blind	America	diabetes		26/26	45-75	a: 4wk b: 8wk	Freeze-dried blueberries		22000mg/d	261.8mg/d	Twice a day	2	The US Highbush Blueberry Council	N/A	N/A	weight、BMI、WC、LDL-C、HDL-C、TG、TC、SBP、DBP、FBG、insulin
10	Lilith Arevström2019	10.1016/j.nutres.2018.11.008	Double blind	Sweden	AMI		25/25	≥18	8wk	Bilberry powder		40000mg/d	900mg/d	Three times a day	3	the Örebro University Hospital Research Foundation	N/A	N/A	weight、BMI、SBP、DBP
11	Liping Yang2017	10.3390/nu9101104	Double blind	China	Diabetes		80/80	40-75	12wk	Purified anthocyanins		320mg/d	320mg/d	Twice a day	2	the Key Project of National Natural Science Foundation of China (grant number 81130052) and the National Natural Science Foundation of China (grant number 81370528)	N/A	N/A	LDL-C、HDL-C、TG、TC、FBG、HOMA-IR、insulin、HbA1c
12	Liping Yang2020	10.2147/DMSO.S266751	Double blind	China	Elevated fasting glucose		54/50	61.27±8.36/60.88±6.97	12wk	Purified anthocyanins		320mg/d	320mg/d	N/A	N/A	the Key Project of National Natural Science Foundation of China (grant number 81730090) and the Health Technology Project of NanShan, ShenZhen (grant number 2019034)	N/A	N/A	FBG、HOMA-IR
13	Liping Yang2021	10.1007/s00394-020-02379-x	Double blind	China	Prediabetes or newly diagnosed diabetes		77/62	40-75	12wk	Purified anthocyanins		320mg/d	320mg/d	Twice a day	2	the Key Project of National Natural Science Foundation of China (grant number 81730090) and the Health Technology Project of NanShan, ShenZhen (grant number 2019034)	maintain usual physical activity	1	weight、BMI、WC、SBP、DBP、FBG、HOMA-IR
14	Lu Li2020	10.1093/jn/nxaa158	Single-blind	European	Overweight and obese		15/15	20-45	4wk	Blood orange juice		400ml/d	9.6±0.52mg/d	Twice a day	2	China Scholarship Council–University of Leeds Scholarship.	N/A	N/A	LDL-C、HDL-C、TG、TC、SBP、DBP
15	Myoungsook Lee2016	10.1089/jmf.2016.3762	Double blind	Korea	Overweight/Obese		40/40	19-65	8wk	Black soybean testa extract		2500mg/d	31.45mg/d	Three times a day	3	the Cooperative Research Program for Agriculture, Science, and Technology Development (PJ907089), Republic of Korea	maintain usual physical activity	1	weight、BMI、WC、LDL-C、HDL-C、TG、TC、SBP
16	Olivia R L Wright2013	10.1139/cjpp-2012-0349	Double blind	Australia	overweight and obese		8/8	18-65	4wk	Dried purple carrot		24900mg/d	118.5mg/d	Three times a day	3	the University of Queensland's Early Career Researcher Fund and Summer Scholarship Program, and industry funding from Dr. Red Nutraceuticals	maintain usual physical activity	1	weight、WC、LDL-C、HDL-C、TC、SBP、DBP
17	Pei-Wen Zhang2015	10.1097/MD.0000000000000758	Double blind	China	NAFLD		34/29	44.9±7.5/46.9±7.7	12wk	Purified anthocyanins		320mg/d	320mg/d	Twice a day	2	the National Basic Research Program (973 Program, 2012CB517506), National Natural Science Foundation (81372994, 81172655), and Guangdong Industry-University Research Foundation (2013B090600138)	N/A	N/A	weight、BMI、WC、SBP、DBP
18	Reza Amani2014	10.4239/wjd.v5.i6.962	Double blind	Iran	T2DM		19/17	35-60	6wk	Freeze-dried strawberry beverage		50000mg/d	154mg/d	Twice a day	2	A grant from the Vice-Chancellor of the Research and Diabetes Research Center of Jundishapour University of Medical Science, No. ETH-393	maintain usual physical activity	1	LDL-C、HDL-C、TG、TC、SBP、DBP
19	Reza Mohtashami2019	PMC6369317	Double blind	Iran	MetS		50/50	40-80	2months	Vaccinium arctostaphylos leaf extract		350mg/d	0.2583±0.00175mg/d	N/A	N/A	the Institute of Medicinal Plants affiliated with the Iranian Academic Center for Education, Culture and Research (ACECR) (Tehran, Iran)	N/A	N/A	LDL-C、HDL-C、TG、TC、FBG、HbA1c
20	S.Kianbakht2014	10.1002/ptr.5011	Double blind	Iran	Hyperlipidemic		40/40	20-60	2months	Whortleberry extract		350mg/d	7.35mg/d	Three times a day	3	a grant from the Research Institute for Islamic and Complementary Medicine (grant number 148).	maintain usual physical activity	1	weight、LDL-C、HDL-C、TG、TC
21	Sarah A Johnson2020	10.1089/jmf.2019.0240	Single-blind	America	MetS		9/10	20-60	a: 6wk b: 12wk	Montmorency Tart Cherry Juice		480ml/d	176mg/d	Twice a day	2	an unrestricted research grant from the Cherry Research Committee of the Cherry Marketing Institute.NIH/NCATS Colorado CTSA Grant Number UL1 TR001082-04.	maintain usual physical activity	1	weight、BMI、WC、LDL-C、HDL-C、TG、SBP、DBP、FBG、HOMA-IR、insulin
22	Sarah A.Johnson2015	10.1016/j.jand.2014.11.001	Double blind	America	Hypertension		20/20	45-65	a: 4wk b: 8wk	Free-dried blueberry powder		22000mg/d	103.18mg/d	Twice a day	2	N/A	N/A	N/A	weight、BMI、WC、SBP、DBP
23	SS Hassellund2012	10.1038/jhh.2011.41	Double blind	Norway	Hypertension		27/27	35-51	4wk	Purified anthocyanin		640mg/d	640mg/d	Twice a day	2	Biolink AS (Sandnes, Norway) provided anthocyanin and placebo capsules for free. They provided the corresponding author half his income for 1 year.	N/A	N/A	SBP、DBP
24	Tamer H Gamel2020	10.1017/S0007114520002275	Single-blind	Canada	overweight and obese		17/16	18-70	a: 4wk b: 8wk	Purple wheat		160000mg/d	1.65mg/d	Four times a day	4	N/A	refrain from participating in strenuous physical activity	3	weight、LDL-C、HDL-C、TC、SBP、DBP、FBG、insulin
25	Terun Desai12020	10.1007/s00394-020-02355-5	Single-blind	United Kingdom	MetS		12/12	28-62	7d	Montmorency tart cherry juice		30ml/d	270mg/d	Once a day	1	N/A	N/A	N/A	LDL-C、HDL-C、TG、TC、SBP、DBP、FBG、insulin
26	Vinicius A do Rosario2020	10.1016/j.clnu.2020.09.041	Double blind	Australia	Overweight		16/16	>55	4d	Queen garnet plum juice		220000mg/d	200.86mg/d	Once a day	1	a Collaborative Health and Medical Small Grant (Faculty of Science, Medicine and Health (SMAH), University of Wollongong) (to KC)	N/A	N/A	SBP、DBP
27	Wendy J2018	10.1017/S0007114517003865	Open label	United Kingdom	Overweight and obese		41/41	25-84	28d	Blood orange juice		500ml/d	50mg/d	Twice a day	2	the European commission (FP7-ATHENA; grant no. 245121)) and the Biotechnology and Biological Sciences Research Council (UK) through an Institute Strategic Programme Grant (‘Food and Health’; grant no: BB/J004545/1) to the Quadram Institute Bioscience (formerly Institute of Food Research)	N/A	N/A	LDL-C、HDL-C、TC、SBP、SBP、DBP
28	Xiandan Zhang2016	10.1186/s12986-016-0146-2	Double blind	China	Hypercholesterolemia		73/73	40-65	a: 12wk b: 24wk	Purified anthocyanins		320mg/d	320mg/d	Twice a day	2	National Natural Science Foundation of China (No. 81573145 and 81372978), Science and Technology Grants of Guangdong province (No. 2015A050502020 and No. 2014A020212111)	maintain usual physical activity	1	weight、BMI、LDL-C、HDL-C、TC、SBP、DBP
29	Zhongliang Xu2021	10.1038/s41430-020-0609-4	Double blind	China	Dyslipidemia		43/46	35-70	12wk	Purified anthocyanins		a: 40mg/d b: 80mg/d c: 320mg/d	a: 40mg/d b: 80mg/d c: 320mg/d	Twice a day	2	y the National Natural Science Foundation of China (grant numbers 81730090 and 81973022) and the Guangzhou Science, Technology, and Innovation Commission (grant number 201804020045)	maintain usual physical activity	1	LDL-C、HDL-C、TG、TC
					1. Obesity and Overweight					1. Purified anthocyanins					1. Once a day			1. Maintain Regular Physical Activity
					2. Insulin Resistance and Diabetes					2. Anthocyanins-rich berries and their derivatives					2. Twice a day			2. Require a Certain Level of Physical Activity
					3. Hypertension					3. Anthocyanin-rich fruit juices from other fruits					3. Three times a day			3. Avoid Strenuous Exercise
					4. Dyslipidemia					4. Anthocyanin-rich foods and their derivatives					N/A. No Information Provided			N/A. No Information Provided
					5. Metabolic Syndrome
					6. Other Diseases

## Sheet: Data_Collected_per_Study
	Included Study	Metabolic-Related Diseases		Treatment Duration	Intervention		Anthocyanin Dosage (mg per day)	Frequency of Administration	Dosage Frequency (Groups)	Physical Activity Level	Physical Activity Level (Groups)	Baseline	Baseline (Groups)	Study Outcomes	No.		Experimental Group			Control Group
																Included Studies	Mean Difference	SD Difference	Total	Mean Difference	SD Difference	Total
																study	a	b	c	d	e	f
Weight
1	Ah Jin Jung2021	postmenopausal women with obesity		12	Black rice extract		327.6mg/d	Twice a day	2	N/A	N/A			Weight	1	Ah Jin Jung2021	-0.83	1.83	46	-0.94	1.76	40
2	April J Stull2010	Obese	Insulin resistant	6	Smoothie with blueberry bioactives		668mg/d	Twice a day	2	N/A	N/A			Weight	2	April J Stull2010	0.4	3.1	15	0.5	3.45	17
3	Arpita Basu2014	MetS		12	Freeze-dried strawberries		78mg/d	Twice a day	2	maintain usual physical activity	1			Weight	3	Arpita Basu2014a	−0.1	2	15	0.5	0.7	15
3	Arpita Basu2014	MetS		12	Freeze-dried strawberries		155mg/d	Twice a day	2	maintain usual physical activity	1			Weight	3	Arpita Basu2014b	0.2	2.5	15	-0.2	3.2	15
6	David Briskey2022	Overweight		12	Moro blood orange extract		3.6mg/d	Once a day	1	asked to undertake 30 min of walking 3 times per week	2			Weight	4	David Briskey2022a	-2.9	11.35	65	-1.8	13.95	71
6	David Briskey2022	Overweight		24	Moro blood orange extract		3.6mg/d	Once a day	1	asked to undertake 30 min of walking 3 times per week	2			Weight	4	David Briskey2022b	-3.7	11.46	65	-2	14.16	71
9	Kim S Stote2020	diabetes		4	Freeze-dried blueberries		261.8mg/d	Twice a day	2	N/A	N/A			Weight	5	Kim S Stote2020a	-0.2	0.96	26	-0.3	1.25	26
9	Kim S Stote2020	diabetes		8	Freeze-dried blueberries		261.8mg/d	Twice a day	2	N/A	N/A			Weight	5	Kim S Stote2020b	-0.3	0.96	26	0	1.25	26
10	Lilith Arevström2019	AMI		8	Bilberry powder		900mg/d	Three times a day	3	N/A	N/A			Weight	6	Lilith Arevström2019	0.2	16.95	25	0.6	9.45	25
13	Liping Yang2021	Prediabetes or newly diagnosed diabetes		12	Purified anthocyanins		320mg/d	Twice a day	2	maintain usual physical activity	1			Weight	7	Liping Yang2021	-0.81	11.47	76	-0.56	10.85	62
15	Myoungsook Lee2016	Overweight/Obese		8	Black soybean testa extract		31.45mg/d	Three times a day	3	maintain usual physical activity	1			Weight	8	Myoungsook Lee2016	-1.14	10.89	32	-0.86	9.58	31
16	Olivia R L Wright2013	overweight and obese		4	Dried purple carrot		118.5mg/d	Three times a day	3	maintain usual physical activity	1			Weight	9	Olivia R L Wright2013	-0.5	5.05	8	-0.3	4.35	8
17	Pei-Wen Zhang2015	NAFLD		12	Purified anthocyanins		320mg/d	Twice a day	2	N/A	N/A			Weight	10	Pei-Wen Zhang2015	0.2	9.35	37	1	12.12	37
20	S.Kianbakht2014	Hyperlipidemic		8	Whortleberry extract		7.35mg/d	Three times a day	3	maintain usual physical activity	1			Weight	11	S.Kianbakht2014	0.22	9.24	40	-0.07	8.16	40
21	Sarah A Johnson2020	MetS		24	Montmorency Tart Cherry Juice		176mg/d	Twice a day	2	maintain usual physical activity	1			Weight	12	Sarah A Johnson2020a	1.5	6.3	9	-0.5	5.9	10
21	Sarah A Johnson2020	MetS		48	Montmorency Tart Cherry Juice		176mg/d	Twice a day	2	maintain usual physical activity	1			Weight	12	Sarah A Johnson2020b	1.2	6.3	9	0.8	5.9	10
22	Sarah A.Johnson2015	Hypertension		4	Free-dried blueberry powder		103.18mg/d	Twice a day	2	N/A	N/A			Weight	13	Sarah A.Johnson2015a	0.1	18.35	20	1.9	20.93	20
22	Sarah A.Johnson2015	Hypertension		8	Free-dried blueberry powder		103.18mg/d	Twice a day	2	N/A	N/A			Weight	13	Sarah A.Johnson2015b	0	18.37	20	0	21.56	20
24	Tamer H Gamel2020	overweight and obese		4	Purple wheat		1.65mg/d	Four times a day	4	refrain from participating in strenuous physical activity	3			Weight	14	Tamer H Gamel2020a	4.4	19.28	17	0.5	22.4	16
24	Tamer H Gamel2020	overweight and obese		8	Purple wheat		1.65mg/d	Four times a day	4	refrain from participating in strenuous physical activity	3			Weight	14	Tamer H Gamel2020b	0.9	15.9	17	0.9	22.45	16
28	Xiandan Zhang2016	Hypercholesterolemia		12	Purified anthocyanins		320mg/d	Twice a day	2	maintain usual physical activity	1			Weight	15	Xiandan Zhang2016a	-0.2	8.85	73	-0.4	9.85	73
28	Xiandan Zhang2016	Hypercholesterolemia		24	Purified anthocyanins		320mg/d	Twice a day	2	maintain usual physical activity	1			Weight	15	Xiandan Zhang2016b	-2.4	8.47	73	-0.6	9.7	73
BMI
1	Ah Jin Jung2021	postmenopausal women with obesity		12wk	Black rice extract		327.6mg/d	Twice a day	2	N/A	N/A	28.1277	＞27 kg/m2	BMI	1	Ah Jin Jung2021	-0.57	0.74	46	-0.28	0.75	40
2	April J Stull2010	Obese	Insulin resistant	6wk	Smoothie with blueberry bioactives		668mg/d	Twice a day	2	N/A	N/A	37.4375	＞27 kg/m2	BMI	2	April J Stull2010	0.2	0.9	15	0.2	0.96	17
3	Arpita Basu2014	MetS		12wk	Freeze-dried strawberries		a：78mg/d b：155mg/d	Twice a day	2	maintain usual physical activity	1	35.8	＞27 kg/m2	BMI	3	Arpita Basu2014a	0	0.7	15	0.1	0.3	15
3	Arpita Basu2014	MetS		12wk	Freeze-dried strawberries		a：78mg/d b：155mg/d	Twice a day	2	maintain usual physical activity	1	37.4	＞27 kg/m2	BMI	3	Arpita Basu2014b	0.1	0.6	15	-0.1	1.5	15
5	Dan Li2015	Type 2 Diabetes		6months	Purified anthocyanins		320mg/d	Twice a day	2	maintain usual physical activity	1	25.2	≤27 kg/m2	BMI	4	Dan Li2015	-0.1	2.98	29	0.1	2.72	29
6	David Briskey2022	Overweight		a：3months b：6months	Moro blood orange extract		3.6mg/d	Once a day	1	asked to undertake 30 min of walking 3 times per week	2	29.4478	＞27 kg/m2	BMI	5	David Briskey2022a	-0.9	1.83	65	-0.5	1.57	71
6	David Briskey2022	Overweight		a：3months b：6months	Moro blood orange extract		3.6mg/d	Once a day	1	asked to undertake 30 min of walking 3 times per week	2	29.4478	＞27 kg/m2	BMI	5	David Briskey2022b	-1.2	1.97	65	-0.6	1.71	71
9	Kim S Stote2020	diabetes		a：4wk b：8wk	Freeze-dried blueberries		261.8mg/d	Twice a day	2	N/A	N/A	34.1	＞27 kg/m2	BMI	6	Kim S Stote2020a	-0.1	0.66	26	-0.2	0.85	26
9	Kim S Stote2020	diabetes		a：4wk b：8wk	Freeze-dried blueberries		261.8mg/d	Twice a day	2	N/A	N/A	34.1	＞27 kg/m2	BMI	6	Kim S Stote2020b	0	0.7	26	-0.3	0.85	26
10	Lilith Arevström2019	AMI		8wk	Bilberry powder		900mg/d	Three times a day	3	N/A	N/A	27.65	＞27 kg/m2	BMI	7	Lilith Arevström2019	-0.1	8.1	25	0.1	2.8	25
13	Liping Yang2021	Prediabetes or newly diagnosed diabetes		12wk	Purified anthocyanins		320mg/d	Twice a day	2	maintain usual physical activity	1	24.8999	≤27 kg/m2	BMI	8	Liping Yang2021	-0.35	2.1	76	-0.29	3.39	62
15	Myoungsook Lee2016	Overweight/Obese		8wk	Black soybean testa extract		31.45mg/d	Three times a day	3	maintain usual physical activity	1	27.9497	＞27 kg/m2	BMI	9	Myoungsook Lee2016	-0.4	1.7	32	-0.29	1.98	31
17	Pei-Wen Zhang2015	NAFLD		12wk	Purified anthocyanins		320mg/d	Twice a day	2	N/A	N/A	27.2	＞27 kg/m2	BMI	10	Pei-Wen Zhang2015	0.1	3.15	37	0.4	3.6	37
21	Sarah A Johnson2020	MetS		a：6wk b：12wk	Montmorency Tart Cherry Juice		176mg/d	Twice a day	2	maintain usual physical activity	1	33.8789	＞27 kg/m2	BMI	11	Sarah A Johnson2020a	0.5	1.9	9	-0.2	1.8	10
21	Sarah A Johnson2020	MetS		a：6wk b：12wk	Montmorency Tart Cherry Juice		176mg/d	Twice a day	2	maintain usual physical activity	1	33.8789	＞27 kg/m2	BMI	11	Sarah A Johnson2020b	0.4	1.85	9	0.2	1.8	10
22	Sarah A.Johnson2015	Hypertension		a：4wk b：8wk	Free-dried blueberry powder		103.18mg/d	Twice a day	2	N/A	N/A	31.4	＞27 kg/m2	BMI	12	Sarah A.Johnson2015a	0.1	5.92	20	0	6.67	20
22	Sarah A.Johnson2015	Hypertension		a：4wk b：8wk	Free-dried blueberry powder		103.18mg/d	Twice a day	2	N/A	N/A	31.4	＞27 kg/m2	BMI	12	Sarah A.Johnson2015b	0.1	5.95	20	-0.6	6.81	20
28	Xiandan Zhang2016	Hypercholesterolemia		a：12wk b：24wk	Purified anthocyanins		320mg/d	Twice a day	2	maintain usual physical activity	1	26.6	≤27 kg/m2	BMI	13	Xiandan Zhang2016a	-0.5	2.05	73	-0.1	2.05	73
28	Xiandan Zhang2016	Hypercholesterolemia		a：12wk b：24wk	Purified anthocyanins		320mg/d	Twice a day	2	maintain usual physical activity	1	26.6	≤27 kg/m2	BMI	13	Xiandan Zhang2016b	-0.3	2.05	73	0	2.11	73
WC
3	Arpita Basu2014	MetS		12	Freeze-dried strawberries		78mg/d	Twice a day	2	maintain usual physical activity	1	106.5	＞102 cm	WC	1	Arpita Basu2014a	0	1	15	0.5	0.5	15
3	Arpita Basu2014	MetS		12	Freeze-dried strawberries		155mg/d	Twice a day	2	maintain usual physical activity	1	110.5	＞102 cm	WC	1	Arpita Basu2014b	0	2	15	-0.8	1	15
6	David Briskey2022	Overweight		12	Moro blood orange extract		3.6mg/d	Once a day	1	asked to undertake 30 min of walking 3 times per week	2	102.301	＞102 cm	WC	2	David Briskey2022a	-2.6	10.21	65	-2.1	11.21	71
6	David Briskey2022	Overweight		24	Moro blood orange extract		3.6mg/d	Once a day	1	asked to undertake 30 min of walking 3 times per week	2	102.301	＞102 cm	WC	2	David Briskey2022b	-3.9	10.32	65	-1.7	11.37	71
9	Kim S Stote2020	diabetes		4	Freeze-dried blueberries		261.8mg/d	Twice a day	2	N/A	N/A	116.4	＞102 cm	WC	3	Kim S Stote2020a	1	0.87	26	-0.3	0.87	26
9	Kim S Stote2020	diabetes		8	Freeze-dried blueberries		261.8mg/d	Twice a day	2	N/A	N/A	116.4	＞102 cm	WC	3	Kim S Stote2020b	0.4	0.87	26	0	0.87	26
13	Liping Yang2021	Prediabetes or newly diagnosed diabetes		12	Purified anthocyanins		320mg/d	Twice a day	2	maintain usual physical activity	1	88.139	≤102 cm	WC	4	Liping Yang2021	-1.34	8.82	76	-0.44	9.26	62
15	Myoungsook Lee2016	Overweight/Obese		8	Black soybean testa extract		31.45mg/d	Three times a day	3	maintain usual physical activity	1	94.4202	≤102 cm	WC	5	Myoungsook Lee2016	-1.87	6.2	32	-1.02	5.73	31
16	Olivia R L Wright2013	overweight and obese		4	Dried purple carrot		118.5mg/d	Three times a day	3	maintain usual physical activity	1	115.35	＞102 cm	WC	6	Olivia R L Wright2013	0.1	11.8	8	0	12.3	8
17	Pei-Wen Zhang2015	NAFLD		12	Purified anthocyanins		320mg/d	Twice a day	2	N/A	N/A	90	≤102 cm	WC	7	Pei-Wen Zhang2015	-1.6	7.4	37	-3.1	8.32	37
21	Sarah A Johnson2020	MetS		6	Montmorency Tart Cherry Juice		176mg/d	Twice a day	2	maintain usual physical activity	1	108.137	＞102 cm	WC	8	Sarah A Johnson2020a	-0.3	3.9	9	0.2	3.7	10
21	Sarah A Johnson2020	MetS		12	Montmorency Tart Cherry Juice		176mg/d	Twice a day	2	maintain usual physical activity	1	108.137	＞102 cm	WC	8	Sarah A Johnson2020b	1.8	3.9	9	1.8	3.7	10
22	Sarah A.Johnson2015	Hypertension		4	Free-dried blueberry powder		103.18mg/d	Twice a day	2	N/A	N/A	101.5	≤102 cm	WC	9	Sarah A.Johnson2015a	-6	17.35	20	12	33.19	20
22	Sarah A.Johnson2015	Hypertension		8	Free-dried blueberry powder		103.18mg/d	Twice a day	2	N/A	N/A	101.5	≤102 cm	WC	9	Sarah A.Johnson2015b	-2	15.76	20	3	19.51	20
HDL-C
1	Ah Jin Jung2021	Obesity and Overweight		8 < duration ≤ 12 weeks	Anthocyanin-rich foods and their derivatives		300 < dose ≤ 500 mg/day	Twice a day	2	N/A	N/A	1.44581	＞1.29 mmol/L	HDL-C	1	Ah Jin Jung2021	0.01	0.15	46	-0.04	0.65	40
2	April J Stull2010	Obesity and Overweight		4 < duration ≤ 8 weeks	Anthocyanin-rich berries and their derivatives		> 500 mg/day	Twice a day	2	N/A	N/A	1.32344	＞1.29 mmol/L	HDL-C	2	April J Stull2010	-0.23	0.07	15	-0.25	0.07	17
		Insulin Resistance and Diabetes Mellitus												HDL-C		April J Stull2010	-0.23	0.07	15	-0.25	0.07	17
3	Arpita Basu2014	Metabolic Syndrome		8 < duration ≤ 12 weeks	Anthocyanin-rich berries and their derivatives		≤ 100 mg/day	Twice a day	2	maintain usual physical activity	1	1.245	≤1.29 mmol/L	HDL-C		Arpita Basu2014a	-0.01	0.03	15	0.04	0.04	15
3	Arpita Basu2014	Metabolic Syndrome		8 < duration ≤ 12 weeks	Anthocyanin-rich berries and their derivatives		100 < dose ≤ 300 mg/day	Twice a day	2	maintain usual physical activity	1	1.175	≤1.29 mmol/L	HDL-C	3	Arpita Basu2014b	0.07	0.06	15	-0.04	0.08	15
4	Christine B2023	Insulin Resistance and Diabetes Mellitus		4 < duration ≤ 8 weeks	Anthocyanin-rich berries and their derivatives		> 500 mg/day	N/A	N/A	N/A	N/A	1.13	≤1.29 mmol/L	HDL-C	4	Christine B2023a	0.08	0.03	23	0.08	0.03	23
4	Christine B2023	Insulin Resistance and Diabetes Mellitus		4 < duration ≤ 8 weeks	Anthocyanin-rich berries and their derivatives		> 500 mg/day	N/A	N/A	N/A	N/A	1.16	≤1.29 mmol/L	HDL-C		Christine B2023b	−0.01	0.03	23	0.08	0.03	23
5	Dan Li2015	Insulin Resistance and Diabetes Mellitus		> 12 weeks	Purified anthocyanins		300 < dose ≤ 500 mg/day	Twice a day	2	maintain usual physical activity	1	1.005	≤1.29 mmol/L	HDL-C	5	Dan Li2015	0.2	0.12	29	-0.03	0.08	29
6	David Briskey2022	Obesity and Overweight		8 < duration ≤ 12 weeks	Anthocyanin-rich fruit juices from other fruits		≤ 100 mg/day	Once a day	1	asked to undertake 30 min of walking 3 times per week	2	1.74779	＞1.29 mmol/L	HDL-C		David Briskey2022a	0	0.46	65	-0.1	0.5	71
6	David Briskey2022	Obesity and Overweight		> 12 weeks	Anthocyanin-rich fruit juices from other fruits		≤ 100 mg/day	Once a day	1	asked to undertake 30 min of walking 3 times per week	2	1.74779	＞1.29 mmol/L	HDL-C	6	David Briskey2022b	0.1	0.53	65	0	0.46	71
8	Hassan Aboufarrag2022	Dyslipidemia		≤ 4 weeks	Anthocyanin-rich foods and their derivatives		300 < dose ≤ 500 mg/day	Once a day	1	N/A	N/A	1.8	＞1.29 mmol/L	HDL-C	7	Hassan Aboufarrag2022	0	0.5	52	0.1	0.5	52
8	Hassan Aboufarrag2022	Dyslipidemia		≤ 4 weeks	Anthocyanin-rich berries and their derivatives		300 < dose ≤ 500 mg/day	Once a day	1	N/A	N/A	1.8	＞1.29 mmol/L	HDL-C		Hassan Aboufarrag2022b	0	0.5	52	0.1	0.5	52
9	Kim S Stote2020	Insulin Resistance and Diabetes Mellitus		4 < duration ≤ 8 weeks	Anthocyanin-rich berries and their derivatives		100 < dose ≤ 300 mg/day	Twice a day	2	N/A	N/A	1.21	≤1.29 mmol/L	HDL-C	8	Kim S Stote2020b	0.06	0.04	26	-0.12	0.06	26
11	Liping Yang2017	Insulin Resistance and Diabetes Mellitus		8 < duration ≤ 12 weeks	Purified anthocyanins		300 < dose ≤ 500 mg/day	Twice a day	2	N/A	N/A	1.465	＞1.29 mmol/L	HDL-C	9	Liping Yang2017	-0.17	0.31	80	-0.16	0.21	80
14	Lu Li2020	Obesity and Overweight		≤ 4 weeks	Anthocyanin-rich fruit juices from other fruits		≤ 100 mg/day	Twice a day	2	N/A	N/A	1.56	＞1.29 mmol/L	HDL-C	10	Lu Li2020	0.04	0.53	15	-0.09	0.53	15
15	Myoungsook Lee2016	Obesity and Overweight		4 < duration ≤ 8 weeks	Anthocyanin-rich foods and their derivatives		≤ 100 mg/day	Three times a day	3	maintain usual physical activity	1	1.45	＞1.29 mmol/L	HDL-C	11	Myoungsook Lee2016	-0.16	0.18	32	-0.17	0.21	31
16	Olivia R L Wright2013	Obesity and Overweight		≤ 4 weeks	Anthocyanin-rich foods and their derivatives		100 < dose ≤ 300 mg/day	Three times a day	3	maintain usual physical activity	1	1.2	≤1.29 mmol/L	HDL-C	12	Olivia R L Wright2013	-0.1	0.2	8	-0.1	0.26	8
18	Reza Amani2014	Insulin Resistance and Diabetes Mellitus		4 < duration ≤ 8 weeks	Anthocyanin-rich berries and their derivatives		100 < dose ≤ 300 mg/day	Twice a day	2	maintain usual physical activity	1	1.22056	≤1.29 mmol/L	HDL-C	13	Reza Amani2014	0.03	0.06	19	0.03	0.08	17
19	Reza Mohtashami2019	Metabolic Syndrome		4 < duration ≤ 8 weeks	Anthocyanin-rich foods and their derivatives		≤ 100 mg/day	N/A	N/A	N/A	N/A	1.19	≤1.29 mmol/L	HDL-C	14	Reza Mohtashami2019	0.22	0.3	50	0.02	0.24	50
20	S.Kianbakht2014	Dyslipidemia		4 < duration ≤ 8 weeks	Anthocyanin-rich berries and their derivatives		≤ 100 mg/day	Three times a day	3	maintain usual physical activity	1	1.155	≤1.29 mmol/L	HDL-C	15	S.Kianbakht2014	0.41	0.17	40	0.03	0.14	40
21	Sarah A Johnson2020	Metabolic Syndrome		4 < duration ≤ 8 weeks	Anthocyanin-rich berries and their derivatives		100 < dose ≤ 300 mg/day	Twice a day	2	maintain usual physical activity	1	1.18211	≤1.29 mmol/L	HDL-C		Sarah A Johnson2020a	0.05	0.02	9	-0.08	0.05	10
21	Sarah A Johnson2020	Metabolic Syndrome		8 < duration ≤ 12 weeks	Anthocyanin-rich berries and their derivatives		100 < dose ≤ 300 mg/day	Twice a day	2	maintain usual physical activity	1	1.18211	≤1.29 mmol/L	HDL-C	16	Sarah A Johnson2020b	-0.08	0.05	9	-0.08	0.05	10
24	Tamer H Gamel2020	Obesity and Overweight		≤ 4 weeks	Anthocyanin-rich foods and their derivatives		≤ 100 mg/day	Four times a day	4	refrain from participating in strenuous physical activity	3	1.44697	＞1.29 mmol/L	HDL-C		Tamer H Gamel2020a	-0.08	0.05	17	-0.06	0.05	16
24	Tamer H Gamel2020	Obesity and Overweight		4 < duration ≤ 8 weeks	Anthocyanin-rich foods and their derivatives		≤ 100 mg/day	Four times a day	4	refrain from participating in strenuous physical activity	3	1.44697	＞1.29 mmol/L	HDL-C	17	Tamer H Gamel2020b	-0.03	0.29	17	-0.01	0.34	16
25	Terun Desai12020	Metabolic Syndrome		≤ 4 weeks	Anthocyanin-rich berries and their derivatives		100 < dose ≤ 300 mg/day	Once a day	1	N/A	N/A	1.41	＞1.29 mmol/L	HDL-C	18	Terun Desai12020	0.01	0.03	12	-0.13	0.01	12
27	Wendy J2018	Obesity and Overweight		≤ 4 weeks	Anthocyanin-rich fruit juices from other fruits		≤ 100 mg/day	Twice a day	2	N/A	N/A	1.35	＞1.29 mmol/L	HDL-C	19	Wendy J2018	0	0.36	38	-0.1	0.36	38
28	Xiandan Zhang2016	Dyslipidemia		> 12 weeks	Purified anthocyanins		300 < dose ≤ 500 mg/day	Twice a day	2	maintain usual physical activity	1	1.23	≤1.29 mmol/L	HDL-C	20	Xiandan Zhang2016	-0.01	0.21	73	0.15	0.23	73
29	Zhongliang Xu2021	Dyslipidemia		8 < duration ≤ 12 weeks	Purified anthocyanins		≤ 100 mg/day	Twice a day	2	maintain usual physical activity	1	1.40989	＞1.29 mmol/L	HDL-C		Zhongliang Xu202a	−0.03	0.21	45	−0.07	0.49	46
29	Zhongliang Xu2021	Dyslipidemia		8 < duration ≤ 12 weeks	Purified anthocyanins		≤ 100 mg/day	Twice a day	2	maintain usual physical activity	1	1.47159	＞1.29 mmol/L	HDL-C		Zhongliang Xu202b	−0.03	0.11	42	−0.07	0.49	46
29	Zhongliang Xu2021	Dyslipidemia		8 < duration ≤ 12 weeks	Purified anthocyanins		300 < dose ≤ 500 mg/day	Twice a day	2	maintain usual physical activity	1	1.43382	＞1.29 mmol/L	HDL-C		Zhongliang Xu2021c	−0.07	0.14	43	−0.07	0.49	46
LDL-C
1	Ah Jin Jung2021	Obesity and Overweight		8 < duration ≤ 12 weeks	Anthocyanin-rich foods and their derivatives		300 < dose ≤ 500 mg/day	Twice a day	2	N/A	N/A			LDL-C	1	Ah Jin Jung2021	-0.15	0.83	46	0.04	0.65	40
2	April J Stull2010	Obesity and Overweight		4 < duration ≤ 8 weeks	Anthocyanin-rich berries and their derivatives		> 500 mg/day	Twice a day	2	N/A	N/A			LDL-C	2	April J Stull2010	-0.4	0.2	15	-0.38	0.18	17
		Insulin Resistance and Diabetes Mellitus												LDL-C	2	April J Stull2010	-0.4	0.2	15	-0.38	0.18	17
3	Arpita Basu2014	Metabolic Syndrome		8 < duration ≤ 12 weeks	Anthocyanin-rich berries and their derivatives		≤ 100 mg/day	Twice a day	2	maintain usual physical activity	1			LDL-C	3	Arpita Basu2014a	-0.08	0.24	15	0.05	0.12	15
3	Arpita Basu2014	Metabolic Syndrome		8 < duration ≤ 12 weeks	Anthocyanin-rich berries and their derivatives		100 < dose ≤ 300 mg/day	Twice a day	2	maintain usual physical activity	1			LDL-C	3	Arpita Basu2014b	-0.71	0.19	15	0.04	0.24	15
4	Christine B2023	Insulin Resistance and Diabetes Mellitus		4 < duration ≤ 8 weeks	Anthocyanin-rich berries and their derivatives		> 500 mg/day	N/A	N/A	N/A	N/A			LDL-C	4	Christine B2023a	0.01	0.08	23	0.2	0.08	23
4	Christine B2023	Insulin Resistance and Diabetes Mellitus		4 < duration ≤ 8 weeks	Anthocyanin-rich berries and their derivatives		> 500 mg/day	N/A	N/A	N/A	N/A			LDL-C	4	Christine B2023b	−0.09	0.07	23	0.2	0.08	23
5	Dan Li2015	Insulin Resistance and Diabetes Mellitus		> 12 weeks	Purified anthocyanins		300 < dose ≤ 500 mg/day	Twice a day	2	maintain usual physical activity	1			LDL-C	5	Dan Li2015	-0.25	0.47	29	0.02	0.45	29
6	David Briskey2022	Obesity and Overweight		8 < duration ≤ 12 weeks	Anthocyanin-rich fruit juices from other fruits		≤ 100 mg/day	Once a day	1	asked to undertake 30 min of walking 3 times per week	2			LDL-C	6	David Briskey2022a	-0.1	0.9	65	-0.2	1	71
6	David Briskey2022	Obesity and Overweight		> 12 weeks	Anthocyanin-rich fruit juices from other fruits		≤ 100 mg/day	Once a day	1	asked to undertake 30 min of walking 3 times per week	2			LDL-C	6	David Briskey2022b	-0.1	0.9	65	-0.2	0.92	71
8	Hassan Aboufarrag2022	Dyslipidemia		≤ 4 weeks	Anthocyanin-rich foods and their derivatives		300 < dose ≤ 500 mg/day	Once a day	1	N/A	N/A			LDL-C	7	Hassan Aboufarrag2022a	0	0.8	52	-0.1	0.85	52
8	Hassan Aboufarrag2022	Dyslipidemia		≤ 4 weeks	Anthocyanin-rich berries and their derivatives		300 < dose ≤ 500 mg/day	Once a day	1	N/A	N/A			LDL-C	7	Hassan Aboufarrag2022b	0	0.8	52	-0.1	0.85	52
9	Kim S Stote2020	Insulin Resistance and Diabetes Mellitus		4 < duration ≤ 8 weeks	Anthocyanin-rich berries and their derivatives		100 < dose ≤ 300 mg/day	Twice a day	2	N/A	N/A			LDL-C	8	Kim S Stote2020b	0.03	0.18	26	-0.1	0.24	26
11	Liping Yang2017	Insulin Resistance and Diabetes Mellitus		8 < duration ≤ 12 weeks	Purified anthocyanins		300 < dose ≤ 500 mg/day	Twice a day	2	N/A	N/A			LDL-C	9	Liping Yang2017	-0.29	0.66	80	-0.09	0.53	80
14	Lu Li2020	Obesity and Overweight		≤ 4 weeks	Anthocyanin-rich fruit juices from other fruits		≤ 100 mg/day	Twice a day	2	N/A	N/A			LDL-C	10	Lu Li2020	-0.02	0.34	15	0.07	0.46	15
15	Myoungsook Lee2016	Obesity and Overweight		4 < duration ≤ 8 weeks	Anthocyanin-rich foods and their derivatives		≤ 100 mg/day	Three times a day	3	maintain usual physical activity	1			LDL-C	11	Myoungsook Lee2016	-0.62	0.78	32	-0.25	0.81	31
16	Olivia R L Wright2013	Obesity and Overweight		≤ 4 weeks	Anthocyanin-rich foods and their derivatives		100 < dose ≤ 300 mg/day	Three times a day	3	maintain usual physical activity	1			LDL-C	12	Olivia R L Wright2013	0	0.56	8	0	0.85	8
18	Reza Amani2014	Insulin Resistance and Diabetes Mellitus		4 < duration ≤ 8 weeks	Anthocyanin-rich berries and their derivatives		100 < dose ≤ 300 mg/day	Twice a day	2	maintain usual physical activity	1			LDL-C	13	Reza Amani2014	-0.07	0.705386	19	-0.22	1.1669	17
19	Reza Mohtashami2019	Metabolic Syndrome		4 < duration ≤ 8 weeks	Anthocyanin-rich foods and their derivatives		≤ 100 mg/day	N/A	N/A	N/A	N/A			LDL-C	14	Reza Mohtashami2019	-0.96	0.63	50	0.4	0.67	50
20	S.Kianbakht2014	Dyslipidemia		4 < duration ≤ 8 weeks	Anthocyanin-rich berries and their derivatives		≤ 100 mg/day	Three times a day	3	maintain usual physical activity	1			LDL-C	15	S.Kianbakht2014	-1.43	1.13	40	-0.37	0.79	40
21	Sarah A Johnson2020	Metabolic Syndrome		4 < duration ≤ 8 weeks	Anthocyanin-rich berries and their derivatives		100 < dose ≤ 300 mg/day	Twice a day	2	maintain usual physical activity	1			LDL-C	16	Sarah A Johnson2020a	-0.18	0.23	9	-0.13	0.21	10
21	Sarah A Johnson2020	Metabolic Syndrome		8 < duration ≤ 12 weeks	Anthocyanin-rich berries and their derivatives		100 < dose ≤ 300 mg/day	Twice a day	2	maintain usual physical activity	1			LDL-C	16	Sarah A Johnson2020b	-0.41	0.23	9	-0.38	0.21	10
24	Tamer H Gamel2020	Obesity and Overweight		≤ 4 weeks	Anthocyanin-rich foods and their derivatives		≤ 100 mg/day	Four times a day	4	refrain from participating in strenuous physical activity	3			LDL-C	17	Tamer H Gamel2020a	-0.1	0.73	17	-0.08	0.71	16
24	Tamer H Gamel2020	Obesity and Overweight		4 < duration ≤ 8 weeks	Anthocyanin-rich foods and their derivatives		≤ 100 mg/day	Four times a day	4	refrain from participating in strenuous physical activity	3			LDL-C	17	Tamer H Gamel2020b	-0.13	0.84	17	-0.13	0.64	16
25	Terun Desai12020	Metabolic Syndrome		≤ 4 weeks	Anthocyanin-rich berries and their derivatives		100 < dose ≤ 300 mg/day	Once a day	1	N/A	N/A			LDL-C	18	Terun Desai12020	-0.36	0.41	12	0.26	0.27	12
27	Wendy J2018	Obesity and Overweight		≤ 4 weeks	Anthocyanin-rich fruit juices from other fruits		≤ 100 mg/day	Twice a day	2	N/A	N/A			LDL-C	19	Wendy J2018	0.1	0.95	38	0.1	0.95	38
28	Xiandan Zhang2016	Dyslipidemia		> 12 weeks	Purified anthocyanins		300 < dose ≤ 500 mg/day	Twice a day	2	maintain usual physical activity	1			LDL-C	20	Xiandan Zhang2016	0.01	0.5	73	-0.35	0.52	73
29	Zhongliang Xu2021	Dyslipidemia		8 < duration ≤ 12 weeks	Purified anthocyanins		≤ 100 mg/day	Twice a day	2	maintain usual physical activity	1			LDL-C	21	Zhongliang Xu2021a	−0.13	0.81	45	−0.07	0.49	46
29	Zhongliang Xu2021	Dyslipidemia		8 < duration ≤ 12 weeks	Purified anthocyanins		≤ 100 mg/day	Twice a day	2	maintain usual physical activity	1			LDL-C	21	Zhongliang Xu2021b	−0.11	0.45	42	−0.07	0.49	46
29	Zhongliang Xu2021	Dyslipidemia		8 < duration ≤ 12 weeks	Purified anthocyanins		300 < dose ≤ 500 mg/day	Twice a day	2	maintain usual physical activity	1			LDL-C	21	Zhongliang Xu2021c	−0.31	0.47	43	−0.07	0.49	46
TGs
1	Ah Jin Jung2021	Obesity and Overweight		8 < duration ≤ 12 weeks	Anthocyanin-rich foods and their derivatives		300 < dose ≤ 500 mg/day	Twice a day	2	N/A	N/A	1.42651	≤1.7 mmol/L	TGs	1	Ah Jin Jung2021	-0.19	0.64	46	0.1	0.63	40
2	April J Stull2010	Obesity and Overweight		4 < duration ≤ 8 weeks	Anthocyanin-rich berries and their derivatives		> 500 mg/day	Twice a day	2	N/A	N/A	1.48219	≤1.7 mmol/L	TGs	2	April J Stull2010	0.13	0.18	15	0.23	0.24	17
		Insulin Resistance and Diabetes Mellitus												TGs	2	April J Stull2010	0.13	0.18	15	0.23	0.24	17
3	Arpita Basu2014	Metabolic Syndrome		8 < duration ≤ 12 weeks	Anthocyanin-rich berries and their derivatives		≤ 100 mg/day	Twice a day	2	maintain usual physical activity	1	1.585	≤1.7 mmol/L	TGs	3	Arpita Basu2014a	0.1	0.19	15	-0.17	0.14	15
3	Arpita Basu2014	Metabolic Syndrome		8 < duration ≤ 12 weeks	Anthocyanin-rich berries and their derivatives		100 < dose ≤ 300 mg/day	Twice a day	2	maintain usual physical activity	1	1.975	＞1.7 mmol/L	TGs	3	Arpita Basu2014b	0.09	0.14	15	0.12	0.24	15
4	Christine B2023	Insulin Resistance and Diabetes Mellitus		4 < duration ≤ 8 weeks	Anthocyanin-rich berries and their derivatives		> 500 mg/day	N/A	N/A	N/A	N/A	1.645	≤1.7 mmol/L	TGs	4	Christine B2023a	-0.01	0.09	35	0.17	0.09	35
4	Christine B2023	Insulin Resistance and Diabetes Mellitus		4 < duration ≤ 8 weeks	Anthocyanin-rich berries and their derivatives		> 500 mg/day	N/A	N/A	N/A	N/A	1.62	≤1.7 mmol/L	TGs	4	Christine B2023b	0.23	0.08	35	0.17	0.09	35
8	Hassan Aboufarrag2022	Dyslipidemia		≤ 4 weeks	Anthocyanin-rich foods and their derivatives		300 < dose ≤ 500 mg/day	Once a day	1	N/A	N/A	1.2	≤1.7 mmol/L	TGs	5	Hassan Aboufarrag2022a	0	0.6	52	0	0.6	52
8	Hassan Aboufarrag2022	Dyslipidemia		≤ 4 weeks	Anthocyanin-rich berries and their derivatives		300 < dose ≤ 500 mg/day	Once a day	1	N/A	N/A	1.2	≤1.7 mmol/L	TGs	5	Hassan Aboufarrag2022b	0.1	0.6	52	0	0.6	52
9	Kim S Stote2020	Insulin Resistance and Diabetes Mellitus		4 < duration ≤ 8 weeks	Anthocyanin-rich berries and their derivatives		100 < dose ≤ 300 mg/day	Twice a day	2	N/A	N/A	2.045	＞1.7 mmol/L	TGs	6	Kim S Stote2020b	-0.07	0.24	26	0.26	0.2	26
11	Liping Yang2017	Insulin Resistance and Diabetes Mellitus		8 < duration ≤ 12 weeks	Purified anthocyanins		300 < dose ≤ 500 mg/day	Twice a day	2	N/A	N/A	1.725	＞1.7 mmol/L	TGs	7	Liping Yang2017	0.1	1.03	80	0.14	1.26	80
14	Lu Li2020	Obesity and Overweight		≤ 4 weeks	Anthocyanin-rich fruit juices from other fruits		≤ 100 mg/day	Twice a day	2	N/A	N/A	1.305	≤1.7 mmol/L	TGs	8	Lu Li2020	0.05	0.7	15	-0.1	0.65	15
15	Myoungsook Lee2016	Obesity and Overweight		4 < duration ≤ 8 weeks	Anthocyanin-rich foods and their derivatives		≤ 100 mg/day	Three times a day	3	maintain usual physical activity	1	2.2027	＞1.7 mmol/L	TGs	9	Myoungsook Lee2016	-0.59	1.24	32	-0.31	3.34	31
18	Reza Amani2014	Insulin Resistance and Diabetes Mellitus		4 < duration ≤ 8 weeks	Anthocyanin-rich berries and their derivatives		100 < dose ≤ 300 mg/day	Twice a day	2	maintain usual physical activity	1	2.14667	＞1.7 mmol/L	TGs	10	Reza Amani2014	0.21	0.66	19	0.13	1.02	17
19	Reza Mohtashami2019	Metabolic Syndrome		4 < duration ≤ 8 weeks	Anthocyanin-rich foods and their derivatives		≤ 100 mg/day	N/A	N/A	N/A	N/A	2.93	＞1.7 mmol/L	TGs	11	Reza Mohtashami2019	-1.1	0.64	50	-0.3	1.14	50
20	S.Kianbakht2014	Dyslipidemia		4 < duration ≤ 8 weeks	Anthocyanin-rich berries and their derivatives		≤ 100 mg/day	Three times a day	3	maintain usual physical activity	1	3.395	＞1.7 mmol/L	TGs	12	S.Kianbakht2014	-0.64	0.24	40	-0.32	0.35	40
21	Sarah A Johnson2020	Metabolic Syndrome		4 < duration ≤ 8 weeks	Anthocyanin-rich berries and their derivatives		100 < dose ≤ 300 mg/day	Twice a day	2	maintain usual physical activity	1	1.69684	≤1.7 mmol/L	TGs	13	Sarah A Johnson2020a	-0.28	0.33	9	0.2	0.7	10
21	Sarah A Johnson2020	Metabolic Syndrome		8 < duration ≤ 12 weeks	Anthocyanin-rich berries and their derivatives		100 < dose ≤ 300 mg/day	Twice a day	2	maintain usual physical activity	1	1.69684	≤1.7 mmol/L	TGs	13	Sarah A Johnson2020b	-0.12	0.33	9	-0.01	0.31	10
25	Terun Desai12020	Metabolic Syndrome		≤ 4 weeks	Anthocyanin-rich berries and their derivatives		100 < dose ≤ 300 mg/day	Once a day	1	N/A	N/A	1.3	≤1.7 mmol/L	TGs	14	Terun Desai12020	-0.1	0.1	12	0.1	0.1	12
29	Zhongliang Xu2021	Dyslipidemia		8 < duration ≤ 12 weeks	Purified anthocyanins		≤ 100 mg/day	Twice a day	2	maintain usual physical activity	1	2.18462	＞1.7 mmol/L	TGs	15	Zhongliang Xu2021a	0.01	1.23	45	-0.01	0.87	46
29	Zhongliang Xu2021	Dyslipidemia		8 < duration ≤ 12 weeks	Purified anthocyanins		≤ 100 mg/day	Twice a day	2	maintain usual physical activity	1	2.18341	＞1.7 mmol/L	TGs	15	Zhongliang Xu2021b	−0.04	0.63	42	-0.01	0.87	46
29	Zhongliang Xu2021	Dyslipidemia		8 < duration ≤ 12 weeks	Purified anthocyanins		300 < dose ≤ 500 mg/day	Twice a day	2	maintain usual physical activity	1	2.18382	＞1.7 mmol/L	TGs	15	Zhongliang Xu2021c	0	0.82	43	-0.01	0.87	46
TC
1	Ah Jin Jung2021	Obesity and Overweight		8 < duration ≤ 12 weeks	Anthocyanin-rich foods and their derivatives		300 < dose ≤ 500 mg/day	Twice a day	2	N/A	N/A			TC	1	Ah Jin Jung2021	-0.7	0.84	46	0.12	0.7	40
2	April J Stull2010	Obesity and Overweight		4 < duration ≤ 8 weeks	Anthocyanin-rich berries and their derivatives		> 500 mg/day	Twice a day	2	N/A	N/A			TC	2	April J Stull2010	-0.58	0.23	15	-0.53	0.19	17
		Insulin Resistance and Diabetes Mellitus												TC	2	April J Stull2010	-0.58	0.23	15	-0.53	0.19	17
3	Arpita Basu2014	Metabolic Syndrome		8 < duration ≤ 12 weeks	Anthocyanin-rich berries and their derivatives		≤ 100 mg/day	Twice a day	2	maintain usual physical activity	1			TC	3	Arpita Basu2014a	-0.09	0.28	15	0.11	0.16	15
3	Arpita Basu2014	Metabolic Syndrome		8 < duration ≤ 12 weeks	Anthocyanin-rich berries and their derivatives		100 < dose ≤ 300 mg/day	Twice a day	2	maintain usual physical activity	1			TC	3	Arpita Basu2014b	0.85	0.15	15	0.02	0.3	15
4	Christine B2023	Insulin Resistance and Diabetes Mellitus		4 < duration ≤ 8 weeks	Anthocyanin-rich berries and their derivatives		> 500 mg/day	N/A	N/A	N/A	N/A			TC	4	Christine B2023a	0.08	0.09	35	0.36	0.09	35
4	Christine B2023	Insulin Resistance and Diabetes Mellitus		4 < duration ≤ 8 weeks	Anthocyanin-rich berries and their derivatives		> 500 mg/day	N/A	N/A	N/A	N/A			TC	4	Christine B2023b	0.002	0.08	35	0.36	0.09	35
5	Dan Li2015	Insulin Resistance and Diabetes Mellitus		> 12 weeks	Purified anthocyanins		300 < dose ≤ 500 mg/day	Twice a day	2	maintain usual physical activity	1			TC	5	Dan Li2015	-0.19	0.92	29	-0.04	0.82	29
7	Hanyue Zhang2020	Dyslipidemia		8 < duration ≤ 12 weeks	Purified anthocyanins		≤ 100 mg/day	Twice a day	2	N/A	N/A			TC	6	Hanyue Zhang2020a	-0.58	0.94	44	0.8	0.95	43
7	Hanyue Zhang2020	Dyslipidemia		8 < duration ≤ 12 weeks	Purified anthocyanins		≤ 100 mg/day	Twice a day	2	N/A	N/A			TC	6	Hanyue Zhang2020b	2.9	3.25	40	0.8	0.95	43
7	Hanyue Zhang2020	Dyslipidemia		8 < duration ≤ 12 weeks	Purified anthocyanins		300 < dose ≤ 500 mg/day	Twice a day	2	N/A	N/A			TC	6	Hanyue Zhang2020c	-2.4	1.07	42	0.8	0.95	43
8	Hassan Aboufarrag2022	Dyslipidemia		≤ 4 weeks	Anthocyanin-rich foods and their derivatives		300 < dose ≤ 500 mg/day	Once a day	1	N/A	N/A			TC	7	Hassan Aboufarrag2022a	0	1	52	-0.1	0.95	52
8	Hassan Aboufarrag2022	Dyslipidemia		≤ 4 weeks	Anthocyanin-rich berries and their derivatives		300 < dose ≤ 500 mg/day	Once a day	1	N/A	N/A			TC	7	Hassan Aboufarrag2022b	0	1	52	-0.1	0.95	52
9	Kim S Stote2020	Insulin Resistance and Diabetes Mellitus		4 < duration ≤ 8 weeks	Anthocyanin-rich berries and their derivatives		100 < dose ≤ 300 mg/day	Twice a day	2	N/A	N/A			TC	8	Kim S Stote2020b	0	0.25	26	-0.13	0.22	26
11	Liping Yang2017	Insulin Resistance and Diabetes Mellitus		8 < duration ≤ 12 weeks	Purified anthocyanins		300 < dose ≤ 500 mg/day	Twice a day	2	N/A	N/A			TC	9	Liping Yang2017	-0.12	1.13	80	0.03	0.89	80
14	Lu Li2020	Obesity and Overweight		≤ 4 weeks	Anthocyanin-rich fruit juices from other fruits		≤ 100 mg/day	Twice a day	2	N/A	N/A			TC	10	Lu Li2020	0.05	0.58	15	-0.01	0.69	15
15	Myoungsook Lee2016	Obesity and Overweight		4 < duration ≤ 8 weeks	Anthocyanin-rich foods and their derivatives		≤ 100 mg/day	Three times a day	3	maintain usual physical activity	1			TC	11	Myoungsook Lee2016	-1.27	0.94	32	-0.93	1.13	31
16	Olivia R L Wright2013	Obesity and Overweight		≤ 4 weeks	Anthocyanin-rich foods and their derivatives		100 < dose ≤ 300 mg/day	Three times a day	3	maintain usual physical activity	1			TC	12	Olivia R L Wright2013	0.4	0.89	8	0.4	0.87	8
18	Reza Amani2014	Insulin Resistance and Diabetes Mellitus		4 < duration ≤ 8 weeks	Anthocyanin-rich berries and their derivatives		100 < dose ≤ 300 mg/day	Twice a day	2	maintain usual physical activity	1			TC	13	Reza Amani2014	-0.34	0.43	19	-0.34	1.09	17
19	Reza Mohtashami2019	Metabolic Syndrome		4 < duration ≤ 8 weeks	Anthocyanin-rich foods and their derivatives		≤ 100 mg/day	N/A	N/A	N/A	N/A			TC	14	Reza Mohtashami2019	-1.58	1.08	50	-0.21	1.32	50
20	S.Kianbakht2014	Dyslipidemia		4 < duration ≤ 8 weeks	Anthocyanin-rich berries and their derivatives		≤ 100 mg/day	Three times a day	3	maintain usual physical activity	1			TC	15	S.Kianbakht2014	-2.06	0.98	40	-0.2	1.16	40
24	Tamer H Gamel2020	Obesity and Overweight		≤ 4 weeks	Anthocyanin-rich foods and their derivatives		≤ 100 mg/day	Four times a day	4	refrain from participating in strenuous physical activity	3			TC	16	Tamer H Gamel2020a	-0.07	0.82	17	0.86	0.8	16
24	Tamer H Gamel2020	Obesity and Overweight		4 < duration ≤ 8 weeks	Anthocyanin-rich foods and their derivatives		≤ 100 mg/day	Four times a day	4	refrain from participating in strenuous physical activity	3			TC	16	Tamer H Gamel2020b	-0.05	0.94	17	-0.12	0.8	16
25	Terun Desai12020	Metabolic Syndrome		≤ 4 weeks	Anthocyanin-rich berries and their derivatives		100 < dose ≤ 300 mg/day	Once a day	1	N/A	N/A			TC	17	Terun Desai12020	-0.41	0.37	12	0.04	0.29	12
27	Wendy J2018	Obesity and Overweight		≤ 4 weeks	Anthocyanin-rich fruit juices from other fruits		≤ 100 mg/day	Twice a day	2	N/A	N/A			TC	18	Wendy J2018	0	1.05	38	0.1	1.01	38
28	Xiandan Zhang2016	Dyslipidemia		> 12 weeks	Purified anthocyanins		300 < dose ≤ 500 mg/day	Twice a day	2	maintain usual physical activity	1			TC	19	Xiandan Zhang2016	-0.27	0.94	73	-0.23	0.84	73
29	Zhongliang Xu2021	Dyslipidemia		8 < duration ≤ 12 weeks	Purified anthocyanins		≤ 100 mg/day	Twice a day	2	maintain usual physical activity	1			TC	20	Zhongliang Xu2021a	-0.13	0.86	45	-0.08	0.64	46
29	Zhongliang Xu2021	Dyslipidemia		8 < duration ≤ 12 weeks	Purified anthocyanins		≤ 100 mg/day	Twice a day	2	maintain usual physical activity	1			TC	20	Zhongliang Xu2021b	-0.15	0.51	42	-0.08	0.64	46
29	Zhongliang Xu2021	Dyslipidemia		8 < duration ≤ 12 weeks	Purified anthocyanins		300 < dose ≤ 500 mg/day	Twice a day	2	maintain usual physical activity	1			TC	20	Zhongliang Xu2021c	-0.34	0.5	43	-0.08	0.64	46
SBP
1	Ah Jin Jung2021	Obesity and Overweight		8 < duration ≤ 12 weeks	Anthocyanin-rich foods and their derivatives		300 < dose ≤ 500 mg/day	Twice a day	2	N/A	N/A	130.461	＞130 mmHg	SBP	1	Ah Jin Jung2021	-4.11	10.2	46	-9.03	23.51	40
2	April J Stull2010	Obesity and Overweight		4 < duration ≤ 8 weeks	Anthocyanin-rich berries and their derivatives		> 500 mg/day	Twice a day	2	N/A	N/A	119.928	≤130 mmHg	SBP	2	April J Stull2010	-1.7	3.2	15	-4.1	3.48	17
		Insulin Resistance and Diabetes Mellitus												SBP	2	April J Stull2010	-1.7	3.2	15	-4.1	3.48	17
3	Arpita Basu2014	Metabolic Syndrome		8 < duration ≤ 12 weeks	Anthocyanin-rich berries and their derivatives		≤ 100 mg/day	Twice a day	2	maintain usual physical activity	1	129.5	≤130 mmHg	SBP	3	Arpita Basu2014a	0.2	2	15	-2.7	2.1	15
3	Arpita Basu2014	Metabolic Syndrome		8 < duration ≤ 12 weeks	Anthocyanin-rich berries and their derivatives		100 < dose ≤ 300 mg/day	Twice a day	2	maintain usual physical activity	1	135	＞130 mmHg	SBP	3	Arpita Basu2014b	1.5	3.8	15	2.9	3.1	15
4	Christine B2023	Insulin Resistance and Diabetes Mellitus		4 < duration ≤ 8 weeks	Anthocyanin-rich berries and their derivatives		> 500 mg/day	N/A	N/A	N/A	N/A	124.5	≤130 mmHg	SBP	4	Christine B2023a	-0.71	1.18	35	-0.3	1.17	35
4	Christine B2023	Insulin Resistance and Diabetes Mellitus		4 < duration ≤ 8 weeks	Anthocyanin-rich berries and their derivatives		> 500 mg/day	N/A	N/A	N/A	N/A	124	≤130 mmHg	SBP	4	Christine B2023b	0.03	1.07	35	-0.3	1.17	35
5	Dan Li2015	Insulin Resistance and Diabetes Mellitus		> 12 weeks	Purified anthocyanins		300 < dose ≤ 500 mg/day	Twice a day	2	maintain usual physical activity	1	129	≤130 mmHg	SBP	5	Dan Li2015	-4	12.12	29	1	9.54	29
9	Kim S Stote2020	Insulin Resistance and Diabetes Mellitus		≤ 4 weeks	Anthocyanin-rich berries and their derivatives		100 < dose ≤ 300 mg/day	Twice a day	2	N/A	N/A	128	≤130 mmHg	SBP	6	Kim S Stote2020a	-1	3	26	-1	3	26
9	Kim S Stote2020	Insulin Resistance and Diabetes Mellitus		4 < duration ≤ 8 weeks	Anthocyanin-rich berries and their derivatives		100 < dose ≤ 300 mg/day	Twice a day	2	N/A	N/A	128	≤130 mmHg	SBP	6	Kim S Stote2020b	-4	3	26	0	3	26
10	Lilith Arevström2019	Other		4 < duration ≤ 8 weeks	Anthocyanin-rich berries and their derivatives		> 500 mg/day	Three times a day	3	N/A	N/A	132.5	＞130 mmHg	SBP	7	Lilith Arevström2019	-3	18.68	25	3	24.52	25
13	Liping Yang2021	Insulin Resistance and Diabetes Mellitus		8 < duration ≤ 12 weeks	Purified anthocyanins		300 < dose ≤ 500 mg/day	Twice a day	2	maintain usual physical activity	1	133.156	＞130 mmHg	SBP	8	Liping Yang2021	-3.32	14.7	76	-1.96	19.68	62
14	Lu Li2020	Obesity and Overweight		≤ 4 weeks	Anthocyanin-rich fruit juices from other fruits		≤ 100 mg/day	Twice a day	2	N/A	N/A	108	≤130 mmHg	SBP	9	Lu Li2020	0	11.53	15	0	11	15
15	Myoungsook Lee2016	Obesity and Overweight		4 < duration ≤ 8 weeks	Anthocyanin-rich foods and their derivatives		≤ 100 mg/day	Three times a day	3	maintain usual physical activity	1	134.53	＞130 mmHg	SBP	10	Myoungsook Lee2016	-1.63	13.98	40	-1.07	11.89	40
16	Olivia R L Wright2013	Obesity and Overweight		≤ 4 weeks	Anthocyanin-rich foods and their derivatives		100 < dose ≤ 300 mg/day	Three times a day	3	maintain usual physical activity	1	138.3	＞130 mmHg	SBP	11	Olivia R L Wright2013	0	15.5	8	0	15.2	8
17	Pei-Wen Zhang2015	Other		8 < duration ≤ 12 weeks	Purified anthocyanins		300 < dose ≤ 500 mg/day	Twice a day	2	N/A	N/A	123.3	≤130 mmHg	SBP	12	Pei-Wen Zhang2015	3.8	9.85	37	1.3	13.9	37
18	Reza Amani2014	Insulin Resistance and Diabetes Mellitus		4 < duration ≤ 8 weeks	Anthocyanin-rich berries and their derivatives		100 < dose ≤ 300 mg/day	Twice a day	2	maintain usual physical activity	1	128.84	≤130 mmHg	SBP	13	Reza Amani2014	-15.94	27.98	19	-4.7	6.2	17
21	Sarah A Johnson2020	Metabolic Syndrome		4 < duration ≤ 8 weeks	Anthocyanin-rich berries and their derivatives		100 < dose ≤ 300 mg/day	Twice a day	2	maintain usual physical activity	1	126.105	≤130 mmHg	SBP	14	Sarah A Johnson2020a	1	4	9	-1	3.46	10
21	Sarah A Johnson2020	Metabolic Syndrome		8 < duration ≤ 12 weeks	Anthocyanin-rich berries and their derivatives		100 < dose ≤ 300 mg/day	Twice a day	2	maintain usual physical activity	1	126.105	≤130 mmHg	SBP	14	Sarah A Johnson2020b	-2	3.61	9	-4	3.46	10
22	Sarah A.Johnson2015	Hypertension		≤ 4 weeks	Anthocyanin-rich berries and their derivatives		100 < dose ≤ 300 mg/day	Twice a day	2	N/A	N/A	138	＞130 mmHg	SBP	15	Sarah A.Johnson2015a	-2	14.53	20	-2	15	20
22	Sarah A.Johnson2015	Hypertension		4 < duration ≤ 8 weeks	Anthocyanin-rich berries and their derivatives		100 < dose ≤ 300 mg/day	Twice a day	2	N/A	N/A	138	＞130 mmHg	SBP	15	Sarah A.Johnson2015b	-7	15.72	20	1	15	20
23	SS Hassellund2012	Hypertension		≤ 4 weeks	Purified anthocyanins		> 500 mg/day	Twice a day	2	N/A	N/A	143	＞130 mmHg	SBP	16	SS Hassellund2012	-8	12.12	27	-10	12.12	27
24	Tamer H Gamel2020	Obesity and Overweight		≤ 4 weeks	Anthocyanin-rich foods and their derivatives		≤ 100 mg/day	Four times a day	4	refrain from participating in strenuous physical activity	3	119.485	≤130 mmHg	SBP	17	Tamer H Gamel2020a	6	14.42	17	0	12.12	16
24	Tamer H Gamel2020	Obesity and Overweight		4 < duration ≤ 8 weeks	Anthocyanin-rich foods and their derivatives		≤ 100 mg/day	Four times a day	4	refrain from participating in strenuous physical activity	3	119.485	≤130 mmHg	SBP	17	Tamer H Gamel2020b	3	15.52	17	-1	11	16
25	Terun Desai12020	Metabolic Syndrome		≤ 4 weeks	Anthocyanin-rich berries and their derivatives		100 < dose ≤ 300 mg/day	Once a day	1	N/A	N/A	130.5	＞130 mmHg	SBP	18	Terun Desai12020	-6	16.09	12	1	16.52	12
26	Vinicius A do Rosario2020	Obesity and Overweight		≤ 4 weeks	Anthocyanin-rich fruit juices from other fruits		100 < dose ≤ 300 mg/day	Once a day	1	N/A	N/A	118.85	≤130 mmHg	SBP	19	Vinicius A do Rosario2020	4.6	12.66	16	4.3	12.04	16
27	Wendy J2018	Obesity and Overweight		≤ 4 weeks	Anthocyanin-rich fruit juices from other fruits		≤ 100 mg/day	Twice a day	2	N/A	N/A	124	≤130 mmHg	SBP	20	Wendy J2018	2	12.77	38	-1	11.53	38
28	Xiandan Zhang2016	Dyslipidemia		8 < duration ≤ 12 weeks	Purified anthocyanins		300 < dose ≤ 500 mg/day	Twice a day	2	maintain usual physical activity	1	125.25	≤130 mmHg	SBP	21	Xiandan Zhang2016a	-6.7	13.86	73	-0.5	15.52	73
28	Xiandan Zhang2016	Dyslipidemia		> 12 weeks	Purified anthocyanins		300 < dose ≤ 500 mg/day	Twice a day	2	maintain usual physical activity	1	125.25	≤130 mmHg	SBP	21	Xiandan Zhang2016b	-6.8	13.89	73	-3.6	15.57	73
DBP
1	Ah Jin Jung2021	Obesity and Overweight		8 < duration ≤ 12 weeks	Anthocyanin-rich foods and their derivatives		300 < dose ≤ 500 mg/day	Twice a day	2	N/A	N/A		≤85 mmHg	DBP	1	Ah Jin Jung2021	-4.09	7.56	46	-2.7	7.95	40
2	April J Stull2010	Obesity and Overweight		4 < duration ≤ 8 weeks	Anthocyanin-rich berries and their derivatives		> 500 mg/day	Twice a day	2	N/A	N/A		≤85 mmHg	DBP	2	April J Stull2010	-0.3	2.13	15	0.9	2.01	17
		Insulin Resistance and Diabetes Mellitus												DBP	2	April J Stull2010	-0.3	2.13	15	0.9	2.01	17
3	Arpita Basu2014	Metabolic Syndrome		8 < duration ≤ 12 weeks	Anthocyanin-rich berries and their derivatives		≤ 100 mg/day	Twice a day	2	maintain usual physical activity	1		＞85 mmHg	DBP	3	Arpita Basu2014a	2.7	0.7	15	1.7	1.2	15
3	Arpita Basu2014	Metabolic Syndrome		8 < duration ≤ 12 weeks	Anthocyanin-rich berries and their derivatives		100 < dose ≤ 300 mg/day	Twice a day	2	maintain usual physical activity	1		＞85 mmHg	DBP	3	Arpita Basu2014b	2.9	3.1	15	-0.7	1.3	15
4	Christine B2023	Insulin Resistance and Diabetes Mellitus		4 < duration ≤ 8 weeks	Anthocyanin-rich berries and their derivatives		> 500 mg/day	N/A	N/A	N/A	N/A		≤85 mmHg	DBP	4	Christine B2023a	0.16	0.77	35	-1.4	0.77	35
4	Christine B2023	Insulin Resistance and Diabetes Mellitus		4 < duration ≤ 8 weeks	Anthocyanin-rich berries and their derivatives		> 500 mg/day	N/A	N/A	N/A	N/A		≤85 mmHg	DBP	4	Christine B2023b	0.03	0.7	35	-1.4	0.77	35
5	Dan Li2015	Insulin Resistance and Diabetes Mellitus		> 12 weeks	Purified anthocyanins		300 < dose ≤ 500 mg/day	Twice a day	2	maintain usual physical activity	1		≤85 mmHg	DBP	5	Dan Li2015	-2	9.17	29	1	8.19	29
9	Kim S Stote2020	Insulin Resistance and Diabetes Mellitus		≤ 4 weeks	Anthocyanin-rich berries and their derivatives		100 < dose ≤ 300 mg/day	Twice a day	2	N/A	N/A		≤85 mmHg	DBP	6	Kim S Stote2020a	2	1	26	0	1.73	26
9	Kim S Stote2020	Insulin Resistance and Diabetes Mellitus		4 < duration ≤ 8 weeks	Anthocyanin-rich berries and their derivatives		100 < dose ≤ 300 mg/day	Twice a day	2	N/A	N/A		≤85 mmHg	DBP	6	Kim S Stote2020b	2	1	26	-1	1.73	26
10	Lilith Arevström2019	Other		4 < duration ≤ 8 weeks	Anthocyanin-rich berries and their derivatives		> 500 mg/day	Three times a day	3	N/A	N/A		≤85 mmHg	DBP	7	Lilith Arevström2019	-5	8.54	25	-1	11.53	25
13	Liping Yang2021	Insulin Resistance and Diabetes Mellitus		8 < duration ≤ 12 weeks	Purified anthocyanins		300 < dose ≤ 500 mg/day	Twice a day	2	maintain usual physical activity	1		≤85 mmHg	DBP	8	Liping Yang2021	-2.32	9.26	76	-2.75	9.33	62
14	Lu Li2020	Obesity and Overweight		≤ 4 weeks	Anthocyanin-rich fruit juices from other fruits		≤ 100 mg/day	Twice a day	2	N/A	N/A		≤85 mmHg	DBP	9	Lu Li2020	-2	7.55	15	-2	8.54	15
15	Myoungsook Lee2016	Obesity and Overweight		4 < duration ≤ 8 weeks	Anthocyanin-rich foods and their derivatives		≤ 100 mg/day	Three times a day	3	maintain usual physical activity	1		≤85 mmHg	DBP	10	Myoungsook Lee 2016	1.58	8.83	40	2.87	10.71	40
16	Olivia R L Wright2013	Obesity and Overweight		≤ 4 weeks	Anthocyanin-rich foods and their derivatives		100 < dose ≤ 300 mg/day	Three times a day	3	maintain usual physical activity	1		≤85 mmHg	DBP	11	Olivia R L Wright2013	0	10.7	8	0	3.8	8
17	Pei-Wen Zhang2015	Other		8 < duration ≤ 12 weeks	Purified anthocyanins		300 < dose ≤ 500 mg/day	Twice a day	2	N/A	N/A		≤85 mmHg	DBP	12	Pei-Wen Zhang2015	0.4	6.75	37	-1.2	8.84	37
18	Reza Amani2014	Insulin Resistance and Diabetes Mellitus		4 < duration ≤ 8 weeks	Anthocyanin-rich berries and their derivatives		100 < dose ≤ 300 mg/day	Twice a day	2	maintain usual physical activity	1		＞85 mmHg	DBP	13	Reza Amani2014	-5.5	7	19	-2.3	6.7	17
21	Sarah A Johnson2020	Metabolic Syndrome		4 < duration ≤ 8 weeks	Anthocyanin-rich berries and their derivatives		100 < dose ≤ 300 mg/day	Twice a day	2	maintain usual physical activity	1		≤85 mmHg	DBP	14	Sarah A Johnson2020a	-1	3	9	3	3.61	10
21	Sarah A Johnson2020	Metabolic Syndrome		8 < duration ≤ 12 weeks	Anthocyanin-rich berries and their derivatives		100 < dose ≤ 300 mg/day	Twice a day	2	maintain usual physical activity	1		≤85 mmHg	DBP	14	Sarah A Johnson2020b	3	4.36	9	2	3.61	10
22	Sarah A.Johnson2015	Hypertension		≤ 4 weeks	Anthocyanin-rich berries and their derivatives		100 < dose ≤ 300 mg/day	Twice a day	2	N/A	N/A		≤85 mmHg	DBP	14	Sarah A.Johnson2015a	-3	8.89	20	0	9.85	20
22	Sarah A.Johnson2015	Hypertension		4 < duration ≤ 8 weeks	Anthocyanin-rich berries and their derivatives		100 < dose ≤ 300 mg/day	Twice a day	2	N/A	N/A		≤85 mmHg	DBP	15	Sarah A.Johnson2015b	-5	8.19	20	2	8	20
23	SS Hassellund2012	Hypertension		≤ 4 weeks	Purified anthocyanins		> 500 mg/day	Twice a day	2	N/A	N/A		＞85 mmHg	DBP	16	SS Hassellund2012	-13	5.57	27	-14	5.57	27
24	Tamer H Gamel2020	Obesity and Overweight		≤ 4 weeks	Anthocyanin-rich foods and their derivatives		≤ 100 mg/day	Four times a day	4	refrain from participating in strenuous physical activity	3		≤85 mmHg	DBP	17	Tamer H Gamel2020a	6	13	17	1	8.89	16
24	Tamer H Gamel2020	Obesity and Overweight		4 < duration ≤ 8 weeks	Anthocyanin-rich foods and their derivatives		≤ 100 mg/day	Four times a day	4	refrain from participating in strenuous physical activity	3		≤85 mmHg	DBP	17	Tamer H Gamel2020b	5	6.56	17	-1	9.54	16
25	Terun Desai12020	Metabolic Syndrome		≤ 4 weeks	Anthocyanin-rich berries and their derivatives		100 < dose ≤ 300 mg/day	Once a day	1	N/A	N/A		≤85 mmHg	DBP	18	Terun Desai12020	-3	8.89	12	-1	8.89	12
26	Vinicius A do Rosario2020	Obesity and Overweight		≤ 4 weeks	Anthocyanin-rich fruit juices from other fruits		100 < dose ≤ 300 mg/day	Once a day	1	N/A	N/A		≤85 mmHg	DBP	19	Vinicius A do Rosario2020	-1.4	6.19	16	-2.7	7.11	16
27	Wendy J2018	Obesity and Overweight		≤ 4 weeks	Anthocyanin-rich fruit juices from other fruits		≤ 100 mg/day	Twice a day	2	N/A	N/A		≤85 mmHg	DBP	20	Wendy J2018	-2	8.54	38	-2	7.55	38
28	Xiandan Zhang2016	Dyslipidemia		8 < duration ≤ 12 weeks	Purified anthocyanins		300 < dose ≤ 500 mg/day	Twice a day	2	maintain usual physical activity	1		≤85 mmHg	DBP	21	Xiandan Zhang2016a	-1.9	10.19	73	1.6	9.87	73
28	Xiandan Zhang2016	Dyslipidemia		> 12 weeks	Purified anthocyanins		300 < dose ≤ 500 mg/day	Twice a day	2	maintain usual physical activity	1		≤85 mmHg	DBP	21	Xiandan Zhang2016b	-2.1	10.07	73	-1.7	10.17	73
FBG
1	Ah Jin Jung2021	Obesity and Overweight		8 < duration ≤ 12 weeks	Anthocyanin-rich foods and their derivatives		300 < dose ≤ 500 mg/day	Twice a day	2	N/A	N/A		≤5.6 mmol/L	FBG	1	Ah Jin Jung2021	1.77	10.15	46	1.6	4.96	40
2	April J Stull2010	Obesity and Overweight		4 < duration ≤ 8 weeks	Anthocyanin-rich berries and their derivatives		> 500 mg/day	Twice a day	2	N/A	N/A		＞5.6mmol/L	FBG	2	April J Stull2010	0	0.1	15	0	0.1	17
		Insulin Resistance and Diabetes Mellitus												FBG	2	April J Stull2010	0	0.1	15	0	0.1	17
5	Dan Li2015	Insulin Resistance and Diabetes Mellitus		> 12 weeks	Purified anthocyanins		300 < dose ≤ 500 mg/day	Twice a day	2	maintain usual physical activity	1		＞5.6mmol/L	FBG	3	Dan Li2015	-0.6	2.03	29	-0.2	1.61	29
6	David Briskey2022	Obesity and Overweight		8 < duration ≤ 12 weeks	Anthocyanin-rich fruit juices from other fruits		≤ 100 mg/day	Once a day	1	asked to undertake 30 min of walking 3 times per week	2		≤5.6 mmol/L	FBG	4	David Briskey2022a	0	0.92	65	0	0.92	71
6	David Briskey2022	Obesity and Overweight		> 12 weeks	Anthocyanin-rich fruit juices from other fruits		≤ 100 mg/day	Once a day	1	asked to undertake 30 min of walking 3 times per week	2		≤5.6 mmol/L	FBG	4	David Briskey2022b	-0.1	0.95	65	0.1	0.92	71
8	Hassan Aboufarrag2022	Dyslipidemia		≤ 4 weeks	Anthocyanin-rich foods and their derivatives		300 < dose ≤ 500 mg/day	Once a day	1	N/A	N/A		≤5.6 mmol/L	FBG	5	Hassan Aboufarrag2022a	0	0.5	52	0	0.4	52
8	Hassan Aboufarrag2022	Dyslipidemia		≤ 4 weeks	Anthocyanin-rich berries and their derivatives		300 < dose ≤ 500 mg/day	Once a day	1	N/A	N/A		≤5.6 mmol/L	FBG	5	Hassan Aboufarrag2022b	-0.1	0.4	52	0	0.4	52
9	Kim S Stote2020	Insulin Resistance and Diabetes Mellitus		4 < duration ≤ 8 weeks	Anthocyanin-rich berries and their derivatives		100 < dose ≤ 300 mg/day	Twice a day	2	N/A	N/A		＞5.6mmol/L	FBG	6	Kim S Stote2020b	-0.12	0.28	26	0.14	0.49	26
11	Liping Yang2017	Insulin Resistance and Diabetes Mellitus		8 < duration ≤ 12 weeks	Purified anthocyanins		300 < dose ≤ 500 mg/day	Twice a day	2	N/A	N/A		＞5.6mmol/L	FBG	7	Liping Yang2017	0.04	0.95	80	0.15	0.6	80
12	Liping Yang2020	Insulin Resistance and Diabetes Mellitus		8 < duration ≤ 12 weeks	Purified anthocyanins		300 < dose ≤ 500 mg/day	N/A	N/A	N/A	N/A		＞5.6mmol/L	FBG	8	Liping Yang2020	-0.27	0.7	54	0.13	0.66	50
13	Liping Yang2021	Insulin Resistance and Diabetes Mellitus		8 < duration ≤ 12 weeks	Purified anthocyanins		300 < dose ≤ 500 mg/day	Twice a day	2	maintain usual physical activity	1		＞5.6mmol/L	FBG	9	Liping Yang2021	0.03	0.82	76	0.19	0.71	62
19	Reza Mohtashami2019	Metabolic Syndrome		4 < duration ≤ 8 weeks	Anthocyanin-rich foods and their derivatives		≤ 100 mg/day	N/A	N/A	N/A	N/A		＞5.6mmol/L	FBG	10	Reza Mohtashami2019	-3.15	1.95	50	0.66	2.37	50
21	Sarah A Johnson2020	Metabolic Syndrome		4 < duration ≤ 8 weeks	Anthocyanin-rich berries and their derivatives		100 < dose ≤ 300 mg/day	Twice a day	2	maintain usual physical activity	1		＞5.6mmol/L	FBG	11	Sarah A Johnson2020a	-0.11	0.83	9	0.17	0.83	10
21	Sarah A Johnson2020	Metabolic Syndrome		8 < duration ≤ 12 weeks	Anthocyanin-rich berries and their derivatives		100 < dose ≤ 300 mg/day	Twice a day	2	maintain usual physical activity	1		＞5.6mmol/L	FBG	11	Sarah A Johnson2020b	-0.11	0.83	9	0.22	0.83	10
24	Tamer H Gamel2020	Obesity and Overweight		4 < duration ≤ 8 weeks	Anthocyanin-rich foods and their derivatives		≤ 100 mg/day	Four times a day	4	refrain from participating in strenuous physical activity	3		≤5.6 mmol/L	FBG	12	Tamer H Gamel2020b	-0.2	0.4	17	0.1	0.4	16
25	Terun Desai12020	Metabolic Syndrome		≤ 4 weeks	Anthocyanin-rich berries and their derivatives		100 < dose ≤ 300 mg/day	Once a day	1	N/A	N/A		＞5.6mmol/L	FBG	13	Terun Desai12020	-0.51	0.77	12	0.03	0.22	12
HbA1c
3	Arpita Basu2014	Metabolic Syndrome		8 < duration ≤ 12 weeks	Anthocyanin-rich berries and their derivatives		≤ 100 mg/day	Twice a day	2	maintain usual physical activity	1			HbA1c	1	Arpita Basu2014a	0	0.1	15	0	0.1	15
3	Arpita Basu2014	Metabolic Syndrome		8 < duration ≤ 12 weeks	Anthocyanin-rich berries and their derivatives		100 < dose ≤ 300 mg/day	Twice a day	2	maintain usual physical activity	1			HbA1c	1	Arpita Basu2014b	0	0.1	15	0.2	0.1	15
5	Dan Li2015	Insulin Resistance and Diabetes Mellitus		> 12 weeks	Purified anthocyanins		300 < dose ≤ 500 mg/day	Twice a day	2	maintain usual physical activity	1			HbA1c	2	Dan Li2015	-0.3	1.81	29	-0.1	1.45	29
11	Liping Yang2017	Insulin Resistance and Diabetes Mellitus		8 < duration ≤ 12 weeks	Purified anthocyanins		300 < dose ≤ 500 mg/day	Twice a day	2	N/A	N/A			HbA1c	3	Liping Yang2017	-0.29	0.35	80	-0.16	0.24	80
19	Reza Mohtashami2019	Metabolic Syndrome		4 < duration ≤ 8 weeks	Anthocyanin-rich foods and their derivatives		≤ 100 mg/day	N/A	N/A	N/A	N/A			HbA1c	4	Reza Mohtashami2019	-1.6	0.75	50	0.1	0.7	50
Insulin
1	Ah Jin Jung2021	Obesity and Overweight		8 < duration ≤ 12 weeks	Anthocyanin-rich foods and their derivatives		300 < dose ≤ 500 mg/day	Twice a day	2	N/A	N/A			Insulin	1	Ah Jin Jung2021	-0.62	3.9	46	0.3	2.42	40
2	April J Stull2010	Obesity and Overweight		4 < duration ≤ 8 weeks	Anthocyanin-rich berries and their derivatives		> 500 mg/day	Twice a day	2	N/A	N/A			Insulin	2	April J Stull2010	0.17	0.33	15	0.12	0.32	17
		Insulin Resistance and Diabetes Mellitus												Insulin	2	April J Stull2010	0.17	0.33	15	0.12	0.32	17
3	Arpita Basu2014	Metabolic Syndrome		8 < duration ≤ 12 weeks	Anthocyanin-rich berries and their derivatives		≤ 100 mg/day	Twice a day	2	maintain usual physical activity	1			Insulin	3	Arpita Basu2014a	1.9	1.2	15	1.6	1.9	15
3	Arpita Basu2014	Metabolic Syndrome		8 < duration ≤ 12 weeks	Anthocyanin-rich berries and their derivatives		100 < dose ≤ 300 mg/day	Twice a day	2	maintain usual physical activity	1			Insulin	3	Arpita Basu2014b	2.1	2.7	15	5.7	3.3	15
5	Dan Li2015	Insulin Resistance and Diabetes Mellitus		> 12 weeks	Purified anthocyanins		300 < dose ≤ 500 mg/day	Twice a day	2	maintain usual physical activity	1			Insulin	4	Dan Li2015	-0.8	4.15	29	0.1	3.96	29
6	David Briskey2022	Obesity and Overweight		8 < duration ≤ 12 weeks	Anthocyanin-rich fruit juices from other fruits		≤ 100 mg/day	Once a day	1	asked to undertake 30 min of walking 3 times per week	2			Insulin	5	David Briskey2022a	0.8	9.13	65	0.8	7.27	71
6	David Briskey2022	Obesity and Overweight		> 12 weeks	Anthocyanin-rich fruit juices from other fruits		≤ 100 mg/day	Once a day	1	asked to undertake 30 min of walking 3 times per week	2			Insulin	5	David Briskey2022b	-0.8	8	65	1.5	7.66	71
9	Kim S Stote2020	Insulin Resistance and Diabetes Mellitus		4 < duration ≤ 8 weeks	Anthocyanin-rich berries and their derivatives		100 < dose ≤ 300 mg/day	Twice a day	2	N/A	N/A			Insulin	6	Kim S Stote2020b	4	2.01	26	-0.2	3.81	26
11	Liping Yang2017	Insulin Resistance and Diabetes Mellitus		8 < duration ≤ 12 weeks	Purified anthocyanins		300 < dose ≤ 500 mg/day	Twice a day	2	N/A	N/A			Insulin	7	Liping Yang2017	-0.41	5.09	80	-0.1	3.65	80
21	Sarah A Johnson2020	Metabolic Syndrome		4 < duration ≤ 8 weeks	Anthocyanin-rich berries and their derivatives		100 < dose ≤ 300 mg/day	Twice a day	2	maintain usual physical activity	1			Insulin	8	Sarah A Johnson2020a	0.82	0.31	9	0.29	0.29	10
21	Sarah A Johnson2020	Metabolic Syndrome		8 < duration ≤ 12 weeks	Anthocyanin-rich berries and their derivatives		100 < dose ≤ 300 mg/day	Twice a day	2	maintain usual physical activity	1			Insulin	8	Sarah A Johnson2020b	0.21	0.31	9	0.04	0.29	10
24	Tamer H Gamel2020	Obesity and Overweight		4 < duration ≤ 8 weeks	Anthocyanin-rich foods and their derivatives		≤ 100 mg/day	Four times a day	4	refrain from participating in strenuous physical activity	3			Insulin	9	Tamer H Gamel2020b	0.1	0.98	17	0.31	0.99	16
25	Terun Desai12020	Metabolic Syndrome		≤ 4 weeks	Anthocyanin-rich berries and their derivatives		100 < dose ≤ 300 mg/day	Once a day	1	N/A	N/A			Insulin	10	Terun Desai12020	-0.26	1.43	12	0.56	1.46	12
HOMA-IR
3	Arpita Basu2014	Metabolic Syndrome		8 < duration ≤ 12 weeks	Anthocyanin-rich berries and their derivatives		≤ 100 mg/day	Twice a day	2	maintain usual physical activity	1			HOMA-IR	1	Arpita Basu2014a	0.4	0.3	15	0.6	0.6	15
3	Arpita Basu2014	Metabolic Syndrome		8 < duration ≤ 12 weeks	Anthocyanin-rich berries and their derivatives		100 < dose ≤ 300 mg/day	Twice a day	2	maintain usual physical activity	1			HOMA-IR	1	Arpita Basu2014b	0.4	0.6	15	1.3	0.8	15
5	Dan Li2015	Insulin Resistance and Diabetes Mellitus		> 12 weeks	Purified anthocyanins		300 < dose ≤ 500 mg/day	Twice a day	2	maintain usual physical activity	1			HOMA-IR	2	Dan Li2015	-0.53	0.68	29	-0.07	0.59	29
11	Liping Yang2017	Insulin Resistance and Diabetes Mellitus		8 < duration ≤ 12 weeks	Purified anthocyanins		300 < dose ≤ 500 mg/day	Twice a day	2	N/A	N/A			HOMA-IR	3	Liping Yang2017	-0.06	1.76	80	0.05	1.23	80
12	Liping Yang2020	Insulin Resistance and Diabetes Mellitus		8 < duration ≤ 12 weeks	Purified anthocyanins		300 < dose ≤ 500 mg/day	N/A	N/A	N/A	N/A			HOMA-IR	4	Liping Yang2020	-0.37	2.04	54	-0.04	2.03	50
13	Liping Yang2021	Insulin Resistance and Diabetes Mellitus		8 < duration ≤ 12 weeks	Purified anthocyanins		300 < dose ≤ 500 mg/day	Twice a day	2	maintain usual physical activity	1			HOMA-IR	5	Liping Yang2021	-0.13	1.9	76	0.1	2.04	62
21	Sarah A Johnson2020	Metabolic Syndrome		4 < duration ≤ 8 weeks	Anthocyanin-rich berries and their derivatives		100 < dose ≤ 300 mg/day	Twice a day	2	maintain usual physical activity	1			HOMA-IR	6	Sarah A Johnson2020a	0.9	0.3	9	0.2	0.3	10
21	Sarah A Johnson2020	Metabolic Syndrome		8 < duration ≤ 12 weeks	Anthocyanin-rich berries and their derivatives		100 < dose ≤ 300 mg/day	Twice a day	2	maintain usual physical activity	1			HOMA-IR	6	Sarah A Johnson2020b	0.4	0.3	9	0	0.3	10

## Sheet: Risk_of_Bias_Assessment
No.	纳入研究	Random Sequence Generation	Criteria for Assessing Random Sequence Generation	Allocation Concealment	Criteria for Assessing Allocation Concealment	Blinding of Participants and Personnel	Criteria for Assessing Blinding of Participants and Personnel	Blinding of Outcome Assessors	Criteria for Assessing Blinding of Outcome Assessors	Incomplete Outcome Data	Criteria for Assessing Incomplete Outcome Data	Selective Reporting	Criteria for Assessing Selective Reporting	Other Bias	Criteria for Assessing Other Bias
1	Ah Jin Jung2021	Low risk of bias	There is a description of random sequence generation in the literature.	Low risk of bias	The literature describes a well-designed and feasible allocation concealment plan for follow-up.	Low risk of bias	The study adopted a double-blind design, and the blinding was maintained effectively, ensuring that the outcome assessment and measurements were not compromised.	Low risk of bias	Blinding was implemented for the outcome assessors, and it was maintained effectively, ensuring that it did not influence the outcome assessment or measurements.	High risk of bias	Two participants did not adhere to the protocol.	Low risk of bias	None	Low risk of bias	None
2	April J Stull2010	Low risk of bias	There is a description of random sequence generation in the literature.	Unclear risk of bias	The literature does not provide a sufficient description of the allocation concealment plan for follow-up, making it impossible to make a judgment.	Low risk of bias	The study adopted a double-blind design, and the blinding was maintained effectively, ensuring that the outcome assessment and measurements were not compromised.	Low risk of bias	Blinding was implemented for the outcome assessors, and it was maintained effectively, ensuring that it did not influence the outcome assessment or measurements.	Low risk of bias	The outcome data had no significant impact on the results analysis.	Low risk of bias	None	Low risk of bias	None
3	Arpita Basu2014	Low risk of bias	There is a description of random sequence generation in the literature.	Unclear risk of bias	The literature does not provide a sufficient description of the allocation concealment plan for follow-up, making it impossible to make a judgment.	Low risk of bias	The study adopted a double-blind design, and the blinding was maintained effectively, ensuring that the outcome assessment and measurements were not compromised.	Unclear risk of bias	The study did not provide sufficient details on the blinding of outcome assessors, making it impossible to draw a conclusion.	Low risk of bias	The outcome data had no significant impact on the results analysis.	Low risk of bias	None	Low risk of bias	None
4	Christine B2023	Low risk of bias	There is a description of random sequence generation in the literature.	Unclear risk of bias	The literature does not provide a sufficient description of the allocation concealment plan for follow-up, making it impossible to make a judgment.	Low risk of bias	The study adopted a double-blind design, and the blinding was maintained effectively, ensuring that the outcome assessment and measurements were not compromised.	Unclear risk of bias	The study did not provide sufficient details on the blinding of outcome assessors, making it impossible to draw a conclusion.	High risk of bias	The eligibility of 44 participants was assessed, of which 36 were included, and 23 completed the study.	Low risk of bias	None	Low risk of bias	None
5	Dan Li2015	Low risk of bias	There is a description of random sequence generation in the literature.	Unclear risk of bias	The literature does not provide a sufficient description of the allocation concealment plan for follow-up, making it impossible to make a judgment.	Low risk of bias	The study adopted a double-blind design, and the blinding was maintained effectively, ensuring that the outcome assessment and measurements were not compromised.	Low risk of bias	Blinding was implemented for the outcome assessors, and it was maintained effectively, ensuring that it did not influence the outcome assessment or measurements.	Low risk of bias	The outcome data had no significant impact on the results analysis.	Low risk of bias	None	Low risk of bias	None
6	David Briskey2022	Low risk of bias	There is a description of random sequence generation in the literature.	Unclear risk of bias	The literature does not provide a sufficient description of the allocation concealment plan for follow-up, making it impossible to make a judgment.	Low risk of bias	The study adopted a double-blind design, and the blinding was maintained effectively, ensuring that the outcome assessment and measurements were not compromised.	Low risk of bias	Blinding was implemented for the outcome assessors, and it was maintained effectively, ensuring that it did not influence the outcome assessment or measurements.	High risk of bias	One hundred eighty participants were allocated to the treatment group, but 44 did not complete the baseline measurements. A total of 136 participants completed the baseline measurements.	Low risk of bias	None	Low risk of bias	None
7	Tamer H Gamel2020	Low risk of bias	The study used a computer-generated random sequence.	Low risk of bias	The literature describes a well-designed and feasible allocation concealment plan for follow-up.	Low risk of bias	The study adopted a double-blind design, and the blinding was maintained effectively, ensuring that the outcome assessment and measurements were not compromised.	Low risk of bias	Blinding was implemented for the outcome assessors, and it was maintained effectively, ensuring that it did not influence the outcome assessment or measurements.	Low risk of bias	The outcome data had no significant impact on the results analysis.	Low risk of bias	None	Low risk of bias	None
8	Hanyue Zhang2020	Low risk of bias	The study used SPSS 22.0 to generate the random sequence.	Unclear risk of bias	The literature does not provide a sufficient description of the allocation concealment plan for follow-up, making it impossible to make a judgment.	Low risk of bias	The study adopted a double-blind design, and the blinding was maintained effectively, ensuring that the outcome assessment and measurements were not compromised.	Low risk of bias	Blinding was implemented for the outcome assessors, and it was maintained effectively, ensuring that it did not influence the outcome assessment or measurements.	Low risk of bias	The outcome data had no significant impact on the results analysis.	Low risk of bias	None	Low risk of bias	None
9	Hassan Aboufarrag2022	Low risk of bias	There is a description of random sequence generation in the literature.	Unclear risk of bias	The literature does not provide a sufficient description of the allocation concealment plan for follow-up, making it impossible to make a judgment.	Low risk of bias	The study adopted a double-blind design, and the blinding was maintained effectively, ensuring that the outcome assessment and measurements were not compromised.	Low risk of bias	Blinding was implemented for the outcome assessors, and it was maintained effectively, ensuring that it did not influence the outcome assessment or measurements.	High risk of bias	Fifty-five participants were randomly assigned to a treatment sequence. Three participants voluntarily withdrew midway through the first treatment period.	Low risk of bias	None	Low risk of bias	None
10	Kim S Stote2020	Low risk of bias	There is a description of random sequence generation in the literature.	Unclear risk of bias	The literature does not provide a sufficient description of the allocation concealment plan for follow-up, making it impossible to make a judgment.	Low risk of bias	The study adopted a double-blind design, and the blinding was maintained effectively, ensuring that the outcome assessment and measurements were not compromised.	Low risk of bias	Blinding was implemented for the outcome assessors, and it was maintained effectively, ensuring that it did not influence the outcome assessment or measurements.	High risk of bias	Three participants withdrew from the study. One participant did not start the study protocol due to personal reasons, one stopped due to gastrointestinal issues unrelated to the intervention, and one withdrew due to surgery. A total of 52 participants successfully completed the study protocol.	Low risk of bias	None	Low risk of bias	None
11	Lilith Arevström2019	Low risk of bias	The study used a random number sequence for randomization.	Low risk of bias	The literature describes a well-designed and feasible allocation concealment plan for follow-up.	High risk of bias	The study did not implement a blinding design, which could potentially affect the outcome assessment and measurements.	Unclear risk of bias	The study did not provide sufficient details on the blinding of outcome assessors, making it impossible to draw a conclusion.	High risk of bias	Of the 60 candidate patients, 50 (42 males) completed the study (Figure 2), with a median age of 68 years (IQR 61-72). Five patients declined to participate, four withdrew consent, and one patient, who stated he had not consumed the bilberry powder, was randomly excluded from the intervention group. The results were analyzed based on the modified intention-to-treat analysis.	Low risk of bias	None	Low risk of bias	None
12	Liping Yang2017	Low risk of bias	The study used a computer-generated random sequence.	Low risk of bias	The literature describes a well-designed and feasible allocation concealment plan for follow-up.	Low risk of bias	The study adopted a double-blind design, and the blinding was maintained effectively, ensuring that the outcome assessment and measurements were not compromised.	Low risk of bias	Blinding was implemented for the outcome assessors, and it was maintained effectively, ensuring that it did not influence the outcome assessment or measurements.	Low risk of bias	The outcome data had no significant impact on the results analysis.	Low risk of bias	None	Low risk of bias	None
13	Liping Yang2020	Low risk of bias	The study used a computer-generated random sequence.	Low risk of bias	The literature describes a well-designed and feasible allocation concealment plan for follow-up.	Low risk of bias	The study adopted a double-blind design, and the blinding was maintained effectively, ensuring that the outcome assessment and measurements were not compromised.	Low risk of bias	Blinding was implemented for the outcome assessors, and it was maintained effectively, ensuring that it did not influence the outcome assessment or measurements.	High risk of bias	A total of 121 participants with elevated fasting blood glucose were enrolled in this study, of whom 104 participants (54 in the anthocyanin group and 50 in the control group) successfully completed the 12-week treatment and participated in the follow-up.	Low risk of bias	None	Low risk of bias	None
14	Liping Yang2021	Low risk of bias	The study used a computer-generated random sequence.	Low risk of bias	The literature describes a well-designed and feasible allocation concealment plan for follow-up.	Low risk of bias	The study adopted a double-blind design, and the blinding was maintained effectively, ensuring that the outcome assessment and measurements were not compromised.	Low risk of bias	Blinding was implemented for the outcome assessors, and it was maintained effectively, ensuring that it did not influence the outcome assessment or measurements.	High risk of bias	A total of 160 participants were confirmed to meet the eligibility criteria, with 80 participants in each group assigned to the intervention. After 12 weeks, 140 participants (77 in the anthocyanin group and 63 in the control group) completed the intervention and attended the final follow-up at the end of the trial.	Low risk of bias	None	Low risk of bias	None
15	Lu Li2020	Low risk of bias	There is a description of random sequence generation in the literature.	Unclear risk of bias	The literature does not provide a sufficient description of the allocation concealment plan for follow-up, making it impossible to make a judgment.	High risk of bias	The study did not implement a blinding design, which could potentially affect the outcome assessment and measurements.	Low risk of bias	Blinding was implemented for the outcome assessors, and it was maintained effectively, ensuring that it did not influence the outcome assessment or measurements.	High risk of bias	Of the 16 enrolled participants, 15 (10 females and 5 males) completed all stages of the intervention.	Low risk of bias	None	Low risk of bias	None
16	Myoungsook Lee2016	Low risk of bias	The study used a computer-generated random sequence.	Low risk of bias	The literature describes a well-designed and feasible allocation concealment plan for follow-up.	Low risk of bias	The study adopted a double-blind design, and the blinding was maintained effectively, ensuring that the outcome assessment and measurements were not compromised.	Low risk of bias	Blinding was implemented for the outcome assessors, and it was maintained effectively, ensuring that it did not influence the outcome assessment or measurements.	High risk of bias	Compliance and General Characteristics: During the trial, 6 participants (2 from the BBT group and 4 from the placebo group) withdrew: 4 withdrew consent, 1 violated the protocol (stimulant use), and 1 exited abnormally. Additionally, 11 participants (6 from the BBT group and 5 from the placebo group) had compliance below 70%, and were thus excluded from the analysis. Compliance rates for the BBT…	Low risk of bias	None	Low risk of bias	None
17	Olivia R L Wright2013	Unclear risk of bias	Unclear	Unclear risk of bias	The literature does not provide a sufficient description of the allocation concealment plan for follow-up, making it impossible to make a judgment.	Low risk of bias	The study adopted a double-blind design, and the blinding was maintained effectively, ensuring that the outcome assessment and measurements were not compromised.	Unclear risk of bias	The study did not provide sufficient details on the blinding of outcome assessors, making it impossible to draw a conclusion.	High risk of bias	Sixteen men were recruited for this study. A total of 15 men completed the study, with one participant failing to complete it for unknown reasons.	Low risk of bias	None	Low risk of bias	None
18	Pei-Wen Zhang2015	Low risk of bias	The study used a computer-generated random sequence.	Low risk of bias	The literature describes a well-designed and feasible allocation concealment plan for follow-up.	Low risk of bias	The study adopted a double-blind design, and the blinding was maintained effectively, ensuring that the outcome assessment and measurements were not compromised.	Low risk of bias	Blinding was implemented for the outcome assessors, and it was maintained effectively, ensuring that it did not influence the outcome assessment or measurements.	High risk of bias	A total of 74 volunteers were recruited. During the follow-up period, 8 participants withdrew due to refusing to return, and 3 participants were withdrawn by their doctors.	Low risk of bias	None	Low risk of bias	None
19	Reza Amani2014	Low risk of bias	There is a description of random sequence generation in the literature.	Unclear risk of bias	The literature does not provide a sufficient description of the allocation concealment plan for follow-up, making it impossible to make a judgment.	Low risk of bias	The study adopted a double-blind design, and the blinding was maintained effectively, ensuring that the outcome assessment and measurements were not compromised.	Low risk of bias	Blinding was implemented for the outcome assessors, and it was maintained effectively, ensuring that it did not influence the outcome assessment or measurements.	High risk of bias	All participants completed the study, but 4 were excluded from the statistical analysis. Of these 4 excluded patients, 3 in the placebo group experienced medication changes or disinterest in the taste of the drink, and 1 patient, who was unwilling to continue consuming the FDS drink, did not consume it (Figure 1).	Low risk of bias	None	Low risk of bias	None
20	Reza Mohtashami2019	Low risk of bias	The study used a computer-generated random sequence.	Low risk of bias	The literature describes a well-designed and feasible allocation concealment plan for follow-up.	Low risk of bias	The study adopted a double-blind design, and the blinding was maintained effectively, ensuring that the outcome assessment and measurements were not compromised.	Low risk of bias	Blinding was implemented for the outcome assessors, and it was maintained effectively, ensuring that it did not influence the outcome assessment or measurements.	High risk of bias	Eligibility Assessment (n=168) Excluded (n=65): Did not meet inclusion criteria (n=60) Declined to participate (n=5) Other reasons (n=0) Randomized (n=103) Allocated to the pine needle extract group (n=51) Received allocated intervention (n=51) Lost to follow-up (n=1) (patient did not attend monthly visits due to personal reasons) Discontinued intervention (n=0) Analyzed (n=50) Excluded from anal…	Low risk of bias	None	Low risk of bias	None
21	S.Kianbakht2014	Low risk of bias	The study used a computer-generated random sequence.	Low risk of bias	The literature describes a well-designed and feasible allocation concealment plan for follow-up.	Low risk of bias	The study adopted a double-blind design, and the blinding was maintained effectively, ensuring that the outcome assessment and measurements were not compromised.	High risk of bias	The study did not implement blinding for the outcome assessors, which may have influenced the outcome assessment and measurements.	High risk of bias	See Figure 2.	Low risk of bias	None	Low risk of bias	None
22	Sarah A Johnson2020	Low risk of bias	The study used a random number sequence for randomization.	Unclear risk of bias	The literature does not provide a sufficient description of the allocation concealment plan for follow-up, making it impossible to make a judgment.	Low risk of bias	The study adopted a double-blind design, and the blinding was maintained effectively, ensuring that the outcome assessment and measurements were not compromised.	High risk of bias	The study did not implement blinding for the outcome assessors, which may have influenced the outcome assessment and measurements.	High risk of bias	A total of 26 men and women who met the inclusion and exclusion criteria were randomly assigned. Over the 12-week intervention study, the overall dropout rate was 27% (31% in the tart cherry group and 23% in the control group). Common reasons for not completing the study included the inability to contact participants, claims of medical and health-related issues such as gastrointestinal discomfort…	Low risk of bias	None	Low risk of bias	None
23	Sarah A.Johnson2015	Low risk of bias	The study used a random number table for randomization.	Unclear risk of bias	The literature does not provide a sufficient description of the allocation concealment plan for follow-up, making it impossible to make a judgment.	Low risk of bias	The study adopted a double-blind design, and the blinding was maintained effectively, ensuring that the outcome assessment and measurements were not compromised.	Low risk of bias	Blinding was implemented for the outcome assessors, and it was maintained effectively, ensuring that it did not influence the outcome assessment or measurements.	Low risk of bias	The outcome data had no significant impact on the results analysis.	Low risk of bias	None	Low risk of bias	None
24	SS Hassellund2012	Low risk of bias	There is a description of random sequence generation in the literature.	Low risk of bias	The literature describes a well-designed and feasible allocation concealment plan for follow-up.	Low risk of bias	The study adopted a double-blind design, and the blinding was maintained effectively, ensuring that the outcome assessment and measurements were not compromised.	High risk of bias	The study did not implement blinding for the outcome assessors, which may have influenced the outcome assessment and measurements.	High risk of bias	Of the 31 men, 27 completed all four visits.	Low risk of bias	None	Low risk of bias	None
25	Terun Desai12020	Low risk of bias	There is a description of random sequence generation in the literature.	Unclear risk of bias	The literature does not provide a sufficient description of the allocation concealment plan for follow-up, making it impossible to make a judgment.	Low risk of bias	The study adopted a double-blind design, and the blinding was maintained effectively, ensuring that the outcome assessment and measurements were not compromised.	High risk of bias	The study did not implement blinding for the outcome assessors, which may have influenced the outcome assessment and measurements.	High risk of bias	See Figure 1.	Low risk of bias	None	Low risk of bias	None
26	Vinicius A do Rosario2020	Low risk of bias	The study used a computer-generated random sequence.	Unclear risk of bias	The literature does not provide a sufficient description of the allocation concealment plan for follow-up, making it impossible to make a judgment.	Low risk of bias	The study adopted a double-blind design, and the blinding was maintained effectively, ensuring that the outcome assessment and measurements were not compromised.	Low risk of bias	Blinding was implemented for the outcome assessors, and it was maintained effectively, ensuring that it did not influence the outcome assessment or measurements.	Low risk of bias	The outcome data had no significant impact on the results analysis.	Low risk of bias	None	Low risk of bias	None
27	Wendy J2018	Low risk of bias	The study used a computer-generated random sequence.	Unclear risk of bias	The literature does not provide a sufficient description of the allocation concealment plan for follow-up, making it impossible to make a judgment.	High risk of bias	The study did not implement a blinding design, which could potentially affect the outcome assessment and measurements.	High risk of bias	The study did not implement blinding for the outcome assessors, which may have influenced the outcome assessment and measurements.	High risk of bias	Of the 45 participants randomized to the treatment group, 41 completed the trial (20 males and 21 females). One participant withdrew due to illness before the trial started; one withdrew midway through the first testing phase due to difficulty committing time to the study; one was withdrawn by the research team due to difficulty obtaining blood samples; one participant experienced chest pain and …	Low risk of bias	None	Low risk of bias	None
28	Xiandan Zhang2016	Low risk of bias	There is a description of random sequence generation in the literature.	Unclear risk of bias	The literature does not provide a sufficient description of the allocation concealment plan for follow-up, making it impossible to make a judgment.	Low risk of bias	The study adopted a double-blind design, and the blinding was maintained effectively, ensuring that the outcome assessment and measurements were not compromised.	Low risk of bias	Blinding was implemented for the outcome assessors, and it was maintained effectively, ensuring that it did not influence the outcome assessment or measurements.	High risk of bias	Baseline Characteristics of Participants: A total of 4 participants withdrew from the trial, and 146 participants successfully completed it (anthocyanin group n=73; placebo group n=73).	Low risk of bias	None	Low risk of bias	None
29	Zhongliang Xu2021	Low risk of bias	The study used a computer-generated random sequence.	Low risk of bias	The literature describes a well-designed and feasible allocation concealment plan for follow-up.	Low risk of bias	The study adopted a double-blind design, and the blinding was maintained effectively, ensuring that the outcome assessment and measurements were not compromised.	Unclear risk of bias	The study did not provide sufficient details on the blinding of outcome assessors, making it impossible to draw a conclusion.	High risk of bias	During follow-up, 7 participants (4.0%) withdrew from the study, and 1 was excluded due to poor compliance (took <80% of the capsules and failed to complete all assessments and sample collections).	Low risk of bias	None	Low risk of bias	None

## Sheet: Handling_of_Missing_Data
In this meta-analysis, we acknowledge that some of the included clinical studies may have had missing data, which they addressed using statistical methods such as intention-to-treat (ITT) analysis. These original studies have already processed and reported their results after accounting for missing data. We extracted and utilized the complete, processed data as presented in these studies. Consequ…
