# Supplementary material for: Effect of dietary anthocyanins on the risk factors related to metabolic syndrome: A systematic review and meta-analysis
Source: PLoS One. 2025 Feb 10;20(2):e0315504. doi: 10.1371/journal.pone.0315504 (PMC11809928; doi:10.1371/journal.pone.0315504)
Supplement: S4 Table — (XLSX) [file pone.0315504.s008.xlsx]

## Sheet: Sheet1
				Table4
				Specifications of clinical trial studies included in the systematic review and meta-analysis.
First author (year)	Location	Design	Total N	Mean Age (I1/I2...In/C)	Population	Intervention duration	Intervention group	Anthocyanins dose (mg/day)	Control group	Outcomes
Arevstrom, L.et al (2019)	Sweden	Parallel	50	66/68	Myocardial infarction	8 weeks	Dehydrated bilberry powder	900	No dietary intervention	BMI,Hs-CRP, LDL-C, HDL-C, TG, TC
Asgary, S. et al (2016)	Iran	Parallel	40	47.10/45.30	Hyperlipidemia	4 weeks	Caucasian Whortleberry dried extract powder capsule	1.6	Placebo capsule (tribasic calcium phosphate)	IL-6, TNF-α
Chang, H. C. et al (2014)	Chinese Taiwan	Parallel	36	37.32/38.59	Fatty liver	12 weeks	H. sabdariffa extract treatment capsule	67.5	Placebo (starch)	BMI, WC, HC, BF (%), LDL-C, HDL-C, TG
Zhang, X. D. et al (2016)	China	Parallel	146	Not available	Hypercholesterolemia	24 weeks	Anthocyanin capsule	320	Placebo	BMI, WC, HC, Hs-CRP, LDL-C, HDL-C, TG, TC, TNF-α
Curtis, P. J. et al (2019)	UK	Parallel	115	63.0/62.6/62.9	Metabolic syndrome (AHA)	6 months	Freeze-dried blueberry powder reconstituted in water	182， 364	Placebo powder (dextrose+maltodextrin+fructose+natural and artificial color+flavorings) reconstituted in water	LDL-C, HDL-C, TG, TC
Davinelli, S. et al (2015)	Italy	parallel	42	Not available	Overweight (light smokers)	4 weeks	Maqui berry extract capsules	162	Placebo capsule (maltodextrin)	BMI, WC, LDL-C, HDL-C, TG, TC
Desai, T. et al (2021)	UK	Cross-over	12	Not available	Metabolic syndrome (AHA)	7 days	Montmorency tart cherry concentrate diluted in water	270	Fruit-favoured cordial mixed with water	LDL-C, HDL-C, TG, TC
Duthie, S. J. et al (2006)	UK	Parallel	20	27.3/28.3	Healthy (several light smokers)	2 weeks	Cranberry juice	2.1	Placebo drink (Volvic Touch of Fruit+sucrose)	LDL-C, HDL-C, TG, TC
Gamel, T. H. et al (2020)	Canada	Parallel	28	Not available	Overweight/obese with chronic inflammation	8 weeks	Purple wheat	1.65	Whole wheat	Hs-CRP, LDL-C, HDL-C, TC, IL-6, TNF-α
Guo, Y. et al (2020)	China	Parallel	107	21.3/21.4/21.3/21.5/21.8/21.0	Healthy	14 days	Capsule of anthocyanins purified from berry	20, 40, 80, 160, 320	Placebo capsule (maltodextrin+pullulan+citric acid)	LDL-C, HDL-C, TG, TC, IL-6, TNF-α
Hollands, W. J. et al (2018)	UK	Cross-over	41	52.2	Cardiovascular Disease	28 days	Blood orange juice	50	Blonde orange juice	LDL-C, HDL-C, CRP, TC
Riso, P. et al (2013)	Multicenter	Cross-over	18	47.8	Risk factors for cardiovascular disease	6 weeks	Freeze-dried wild blueberry powder reconstituted in water	375	Placebo powder (fructose+glucose+citric acid+blueberry flavor) reconstituted in water	BMI, LDL-C, HDL-C, CRP, TG, IL-6, TNF-α
Johnson, S. A. et al (2020)	USA	Parallel	19	29.3/44.2	Metabolic syndrome (AHA)	12 weeks	Tart cherry juice	176	Placebo drink (water+sugar+malic acid+sodium citrate+natural and artificial flavors+silica+FD&C Red #40+FD&C Blue #1)	BMI, WC, HC, LDL-C, HDL-C, TG
Kaspar, K. L. et al (2011)	USA	Parallel	36	22.3	Healthy	6 weeks	Purple potato， Yellow potato	45, 930	White potato	BMI, CRP, IL-6
Kianbakht, S. et al (2014)	Iran	Parallel	80	51.3/55.8	Hyperlipidemia	2 months	Whortleberry extract powder capsule	7.35	Placebo capsule (toast powder)	LDL-C, HDL-C, TG, TC
Kim, H. et al (2018)	USA	Parallel	37	46.6/42.0	Metabolic syndrome (IDF)	12 weeks	Açaí beverage	199.55	Placebo beverage (artificially colored+sugar+citric acid+artificial flavor)	BMI, WC, HC, BF (%), Hs-CRP, TG, TC, IL-6, TNF-α
Lear, R. et al (2019)	Multicenter	Parallel	28	48.9/53.2	Non-obese	4 weeks	Montmorency cherry supplementation	296	Placebo supplementation	Hs-CRP, IL-6
Lee, M. et al (2016)	Korea	Parallel	63	Not available	Overweight/Obese (several smokers)	8 weeks	Black soybean testa extract capsule	31.45	Placebo capsule (starch+natural dark purple pigment)	BMI, WC, HC, LDL-C, HDL-C, TG, TC, IL-6, TNF-α
Li, L. et al (2020)	Multicenter	Cross-over	15	28.7	Healthy	2 weeks	Blood orange juice	9.6	Control drink	Hs-CRP, LDL-C, HDL-C, TG, TC
Lynn, A. et al (2014)	UK	Parallel	46	38.3/37.2	Healthy	6 weeks	Tart cherry juice concentrate diluted with water	273.5	placebo beverage	Hs-CRP, HDL-C, TC,
Mohtashami, R. et al (2019)	Iran	Parallel	100	66.0/69.1	Hypertension/Hyperlipidemia/Type 2 diabetic	2 months	The V. arctostaphylos extract capsules	0.7749	Placebo capsule (toast powder)	LDL-C, HDL-C, TG, TC
Guo, H, H. et al (2013)	China	Cross-over	43	Not available	Nonalcoholic Fatty Liver Disease	4 weeks	Bayberry juice	417.5	Placebo drink (water+bayberry aroma+coccinellin+sucrose+citric acid+ascorbic acid)	Hs-CRP, LDL-C, HDL-C, TG, TC, TNF-α
Zhang, P, W. et al (2015)	China	Parallel	74	44.9/46.9	Nonalcoholic Fatty Liver Disease	12 weeks	Capsule of anthocyanins purified from bilberry and blackcurrant	320	Placebo capsule (maltodextrin+blue color)	BMI, WC, HC, LDL-C, HDL-C, TG, TC
Li, D. et al (2015)	China	Parallel	58	58.1/57.6	Type 2 diabetes	24 weeks	Capsule of anthocyanins purified from bilberry and blackcurrant	320	Placebo capsule (pullulan+maltodextrin)	BMI, IL-6, TNF-α
Yang, L, P. et al (2020)	China	Parallel	138	Not available	Type 2 diabetes	12 weeks	Capsule of anthocyanins purified from bilberry and blackcurrant	320	Placebo capsule (pullulan+maltodextrin)	BMI, WC, HC
Karlsen, A. et al (2007)	Norway	Parallel	118	61/61	Healthy	3 weeks	Capsule of anthocyanins purified from bilberry and blackcurrant	300	Placebo capsule (maltodextrin+blue color additive)	CRP, IL-6, TNF-α
Johnson, S. A. et al (2015)	USA	Parallel	40	59.7/57.3	Hypertension	8 weeks	Freeze-dried blue berry powder mixed with water	103.18	Placebo powder (maltodextrin+fructose+artificial natural blueberry flavoring+artificial color+citric acid+silica dioxide)	BMI, WC, CRP
Nilsson, A. et al (2017)	Sweden	Cross-over	40	63	Healthy	5 weeks	Berry beverage	248.52	Control beverage	LDL-C, HDL-C, TG, TC, IL-6
Nolan, A. et al (2020)	UK	Cross-over	13	30	Overweight	8 days	New Zealand blackcurrant extract capsule	210	Placebo capsule (microcrystalline cellulose)	CRP, IL-6, TNF-α
Novotny, J. A. et al (2015)	USA	Parallel	56	49.8/51.3	Cardiovascular Disease	8 weeks	Cranberry juice	10.3	Placebo	CRP, LDL-C, HDL-C, TG, TC
Okamoto, T. et al (2020)	Multicenter	Cross-over	14	73.3	Healthy	7 days	New Zealand blackcurrant extract capsule	210	Placebo capsule (microcrystalline cellulose)	LDL-C, HDL-C, TG
Qin, Y. et al (2009)	China	Parallel	120	Not available	Dyslipidemia	12 weeks	Capsule of anthocyanins purified from bilberry and black currant	320	Placebo capsule (pullulan+maltodextrin)	BMI, WC, HC, LDL-C, HDL-C, TG, TC
Santamarina, A. B. et al (2020)	Brazil	Parallel	27	45.76/45.07	Obese	6 weeks	Freeze-dried juçara pulp	13.12	Placebo (maltodextrin)	BMI, WC
Sari, F. Y. K. et al (2018)	Indonesia	Parallel	25	42.6/46.2	Overweight/obese	6 weeks	Roselle beverage	81.16	Placebo beverages	BMI, WC, TG, TC
Sirikanchanarod, A. et al (2016)	Thailand	Parallel	60	46.57/44.96	Hypercholesterolemia	6 weeks	Freeze-dried mulberry	325	No dietary intervention	BMI, WC, BF (%), LDL-C, HDL-C, TG, TC
Soltani, R. et al (2015)	Iran	Parallel	60	49.16/49.93	Type 2 diabetes	6 weeks	Cornus mas L. Fruit extract capsule	600	Placebo capsule (tribasic calcium phosphate)	BMI, TG
Soltani, R. et al (2014)	Iran	Parallel	50	48.08/46.36	Hyperlipidemia	4 weeks	Vaccinium arctostaphylos L. Fruit extract capsule	90	Placebo capsule (tribasic calcium phosphate)	Hs-CRP, BMI, LDL-C, HDL-C, TG, TC
Stull, A. J. et al (2010)	USA	Parallel	32	54/49	Insulin Sensitivity	6 weeks	Blueberry powder reconstituted in smoothie	668	placebo smoothies	BMI, BF (%), CRP, LDL-C, HDL-C, TG, TNF-α
Watzl, B. et al (2004)	Germany	Cross-over	24	30.6	Healthy	14 days	Red wine/dealcoholized red wine/red grape juice	72.4, 85.55, 169.3	Ethyl alcohol	TNF-α
Wright, O. R. et al (2013)	Australia	Parallel	16	51.4/55.0	Healthy	4 weeks	Dried purple carrot	118.5	Dried orange carrot	BMI, WC, LDL-C, HDL-C, TG, TC
Xu, Z. et al (2020)	China	Parallel	176	57.57/58.48/57.58/56.13	Dyslipidemia	12 weeks	Capsule of anthocyanins purified from bilberry and blackcurrant	40, 80, 320	Placebo capsule	LDL-C, HDL-C, TG, TC
Yang, L. et al (2017)	China	Parallel	160	60.8/61.2	Hyperglycemia	12 weeks	Capsule of anthocyanins purified from bilberry and blackcurrant	320	Placebo capsule (pullulan+maltodextrin)	CRP, LDL-C, HDL-C, TG, TC
Zhang, H. et al (2020)	China	Parallel	169	57.41/58.28/57.52/56.21	Dyslipidemia	12 weeks	Capsule of anthocyanins purified from bilberry and blackcurrant	40, 80, 320	Placebo capsule (pullulan+maltodextrin)	CRP, IL-6, TNF-α
Zhu, Y. et al (2013)	China	Parallel	146	Not available	Hypercholesterolemia	24 weeks	Capsule of anthocyanins	320	Placebo capsule	Hs-CRP, LDL-C, HDL-C, TG, TC, TNF-α
Zhu, Y. N. et al (2011)	Multicenter	Parallel	146	Not available	Hypercholesterolemia	12 weeks	Capsule of anthocyanins purified from bilberry and blackcurrant	320	Placebo capsule	BMI, WC, HC, LDL-C, HDL-C, TG, TC
				If age was not provided in articles per group for intervention and control groups, age shown is for “Not available”.
				Abbreviations: I1 -First intervention group, I2 -Second intervention group, In -Nth intervention group, C -Control group; Hs-CRP -High-sensitivity C-reactive protein; BMI -Body mass index; WC -Waist circumference; HC -Hip circumference; BF% -Body fat percentage; LDL-C -Low density lipoprotein cholesterol; HDL-C -High density lipoprotein cholesterol; TG -Triglycerides; TC -Total cholesterol; CRP -…
