# Supplementary material for: Effect of dietary anthocyanins on the risk factors related to metabolic syndrome: A systematic review and meta-analysis
Source: PLoS One. 2025 Feb 10;20(2):e0315504. doi: 10.1371/journal.pone.0315504 (PMC11809928; doi:10.1371/journal.pone.0315504)
Supplement: S5 Table — (XLSX) [file pone.0315504.s009.xlsx]

## Sheet: Sheet1
Table 5
Risk of bias assessment of eligible randomized controlled trials according to the Cochrane guidelines.
Study	Random sequence generation	Allocation concealment	Blinding of participants and personnel	Blinding of outcome assessment	Incomplete outcome data	Selective outcome reporting	Other sources bias	Overall quality
Arevstrom, L.et al (2019)	L	U	U	L	L	L	L	Good
Asgary, S. et al (2016)	U	L	L	L	L	L	L	Good
Chang, H. C. et al (2014)	U	U	L	L	L	L	U	Good
Zhang, X. D. et al (2016)	U	U	L	L	L	L	L	Good
Curtis, P. J. et al (2019)	L	L	L	L	L	L	L	Good
Davinelli, S. et al (2015)	U	U	L	L	L	L	L	Good
Desai, T. et al (2021)	U	U	L	U	L	L	L	Good
Duthie, S. J. et al (2006)	U	U	U	U	L	L	U	Low
Gamel, T. H. et al (2020)	L	L	U	L	H	L	L	Good
Guo, Y. et al (2020)	L	L	U	U	L	L	L	Good
Hollands, W. J. et al (2018)	L	U	U	U	U	L	L	Fair
Riso, P. et al (2013)	L	L	U	U	L	L	L	Good
Johnson, S. A. et al (2020)	L	U	U	L	L	L	U	Good
Kaspar, K. L. et al (2011)	U	U	U	L	L	L	H	Fair
Kianbakht, S. et al (2014)	L	L	L	L	U	L	L	Good
Kim, H. et al (2018)	U	U	L	L	L	L	U	Good
Lear, R. et al (2019)	U	U	L	U	L	L	U	Fair
Lee, M. et al (2016)	L	L	L	L	L	L	U	Good
Li, L. et al (2020)	U	U	U	L	L	L	L	Good
Lynn, A. et al (2014)	U	L	L	L	L	L	L	Good
Mohtashami, R. et al (2019)	L	L	L	U	L	L	L	Good
Guo, H, H. et al (2013)	U	U	L	U	L	L	L	Good
Zhang, P, W. et al (2015)	L	L	L	L	L	L	L	Good
Li, D. et al (2015)	U	U	L	L	L	L	L	Good
Yang, L, P. et al (2020)	L	L	L	U	L	L	L	Good
Karlsen, A. et al (2007)	U	U	H	U	L	L	L	Fair
Johnson, S. A. et al (2015)	L	U	L	L	L	L	L	Good
Nilsson, A. et al (2017)	L	U	L	L	L	L	L	Good
Nolan, A. et al (2020)	U	U	L	U	L	U	L	Fair
Novotny, J. A. et al (2015)	U	L	L	L	L	L	L	Good
Okamoto, T. et al (2020)	U	U	L	U	L	L	L	Good
Qin, Y. et al (2009)	U	U	L	L	L	L	U	Good
Santamarina, A. B. et al (2020)	L	U	U	U	L	L	L	Good
Sari, F. Y. K. et al (2018)	U	U	L	U	L	U	U	Low
Sirikanchanarod, A. et al (2016)	U	U	H	L	L	U	L	Fair
Soltani, R. et al (2015)	U	L	L	L	L	L	L	Good
Soltani, R. et al (2014)	L	U	L	L	L	L	L	Good
Stull, A. J. et al (2010)	U	H	L	L	U	U	L	Fair
Watzl, B. et al (2004)	U	U	H	U	L	L	L	Fair
Wright, O. R. et al (2013)	U	U	L	H	L	L	U	Fair
Xu, Z. et al (2020)	L	L	L	L	L	L	L	Good
Yang, L. et al (2017)	L	L	L	L	L	L	L	Good
Zhang, H. et al (2020)	L	L	L	L	L	L	L	Good
Zhu, Y. et al (2013)	L	U	L	L	U	L	L	Good
Zhu, Y. N. et al (2011)	U	U	L	L	L	L	L	Good
a Bias of study design, trial stopped early, extreme baseline imbalance, and fraudulent trial.
b “Good” if at least 4 domains were low risk of bias, “Fair” if 3 domains were low risk of bias, “Low” if less than 3 domains were low risk of bias.
Abbreviations: L -Low risk of bias; H -High risk of bias; U -Unclear risk of bias.
