# Supplementary material for: Effect of dietary anthocyanins on the risk factors related to metabolic syndrome: A systematic review and meta-analysis
Source: PLoS One. 2025 Feb 10;20(2):e0315504. doi: 10.1371/journal.pone.0315504 (PMC11809928; doi:10.1371/journal.pone.0315504)
Supplement: S6 Table — (XLSX) [file pone.0315504.s010.xlsx]

## Sheet: Sheet1
Table 6
Results of the effect of dietary anthocyanins on metabolic parameters based on subgroup analyses.
Outcome	Variable	Comparisons (n)	Effect size (95% CI)a	Lower	Upper	P valueb	I² (%)c	Q-statistics (P)c
BMI	Intervention duration						0	1
	≤ 4 weeks	3	-0.29	-1.25	0.66	0.548	0	0.726
	4 < duration ≤ 8 weeks	11	-0.25	-0.76	0.27	0.346	0	1
	8 < duration ≤ 12 weeks	7	-0.26	-0.74	0.21	0.282	0	0.999
	> 12 weeks	2	-0.3	-0.97	0.37	0.383	0	0.98
	Anthocyanins dosage
	≤ 100 mg/day	6	-0.24	-0.84	0.36	0.437	0	0.998
	100 < dose ≤ 300 mg/day	5	0.45	-1.31	2.21	0.615	0	0.996
	300 < dose ≤ 500 mg/day	8	-0.29	-0.67	0.09	0.134	0	0.998
	> 500 mg/day	4	-0.37	-1.2	0.46	0.378	0	0.991
	Health status
	Healthy	3	-0.16	-2.1	1.78	0.87	0	0.99
	Type 2 diabetics	3	-0.27	-0.98	0.43	0.448	0	0.872
	Metabolic syndrome	2	0.14	-3.16	3.45	0.933	0	0.977
	Overweight/obese	4	-0.08	-0.84	0.69	0.845	0	0.936
	Dyslipidemic	5	-0.36	-0.76	0.05	0.083	0	0.975
	Fatty liver	2	-0.26	-1.59	1.06	0.697	0	0.927
	Other diseases	4	-0.01	-1.26	1.24	0.988	0	0.986
	Formula
	Purified anthocyanin	6	-0.28	-0.68	0.11	0.162	0	0.996
	Anthocyanin-rich	17	-0.25	-0.69	0.2	0.273	0	1
	Study quality (risk of bias)
	Good	17	-0.26	-0.57	0.05	0.095	0	1
	Fair	5	-0.36	-1.66	0.94	0.588	0	0.984
	Low	1	-0.3	-2.2	1.6	0.757	-	-
WC	Intervention duration						0	0.999
	≤ 4 weeks	2	0.75	-4.44	5.93	0.778	0	0.905
	4 < duration ≤ 8 weeks	5	-0.68	-2.89	1.53	0.548	0	0.915
	8 < duration ≤ 12 weeks	7	-0.49	-1.9	0.92	0.496	0	0.945
	> 12 weeks	1	-1	-3.38	1.38	0.41	-	-
	Anthocyanins dosage
	≤ 100 mg/day	4	-0.61	-2.93	1.71	0.609	0	0.938
	100 < dose ≤ 300 mg/day	5	-0.03	-4	3.94	0.989	0	0.918
	300 < dose ≤ 500 mg/day	6	-0.62	-1.84	0.59	0.315	0	0.896
	> 500 mg/day	0	-	-	-	-	-	-
	Health status
	Healthy	1	0.1	-11.71	11.91	0.987	-	-
	Type 2 diabetics	1	-0.9	-3.93	2.13	0.56	-	-
	Metabolic syndrome	2	0.65	-6.78	8.09	0.863	0	0.864
	Overweight/obese	4	-0.29	-2.54	1.97	0.804	0	0.911
	Dyslipidemic	4	-0.9	-2.33	0.53	0.218	0	0.99
	Fatty liver	2	0.9	-2.31	4.1	0.584	0	0.463
	Other diseases	1	-5	-15.99	5.99	0.373	-	-
	Formula
	Purified anthocyanin	5	-0.63	-1.88	0.62	0.321	0	0.802
	Anthocyanin-rich	10	-0.46	-2.35	1.43	0.634	0	0.998
	Study quality (risk of bias)
	Good	12	-0.59	-1.67	0.49	0.283	0	0.99
	Fair	2	-0.36	-5.52	4.8	0.891	0	0.932
	Low	1	-0.49	-6.24	5.26	0.867	-	-
HC	Intervention duration						0	0.999
	≤ 4 weeks	0	-	-	-	-	-	-
	4 < duration ≤ 8 weeks	1	0.03	-2.08	2.14	0.978	-	-
	8 < duration ≤ 12 weeks	7	-0.45	-1.56	0.65	0.422	0	0.985
	> 12 weeks	1	-2.8	-4.63	-0.97	0.003	-	-
	Anthocyanins dosage
	≤ 100 mg/day	2	0.03	-1.92	1.98	0.976	0	1
	100 < dose ≤ 300 mg/day	2	-1.88	-9.14	5.39	0.612	0	0.949
	300 < dose ≤ 500 mg/day	5	-1.04	-2.19	0.1	0.075	26.2	0.247
	> 500 mg/day	0	-	-	-	-	-	-
	Health status
	Healthy	0	-	-	-	-	-	-
	Type 2 diabetics	1	-0.79	-3.36	1.78	0.547	-	-
	Metabolic syndrome	2	-1.88	-9.14	5.39	0.612	0	0.949
	Overweight/obese	1	0.03	-2.08	2.14	0.978	-	-
	Dyslipidemic	3	-1.19	-2.99	0.61	0.194	59.3	0.086
	Fatty liver	2	-0.22	-2.65	2.2	0.857	0	0.91
	Other diseases	0	-	-	-	-	-	-
	Formula
	Purified anthocyanin	5	-1.04	-2.19	0.1	0.075	26.2	0.247
	Anthocyanin-rich	4	-0.1	-1.98	1.78	0.919	0	0.969
	Study quality (risk of bias)
	Good	9	-0.9	-1.76	-0.03	0.042	0	0.586
	Fair	0	-	-	-	-	-	-
	Low	0	-	-	-	-	-	-
BF%	Intervention duration						0	0.965
	≤ 4 weeks	0	-	-	-	-	-	-
	4 < duration ≤ 8 weeks	2	-0.03	-2.41	2.35	0.981	0	0.856
	8 < duration ≤ 12 weeks	2	-0.47	-4.24	3.3	0.807	0	0.655
	> 12 weeks	0	-	-	-	-	-	-
	Anthocyanins dosage
	≤ 100 mg/day	1	-1.34	-6.7	4.02	0.624	-	-
	100 < dose ≤ 300 mg/day	1	0.38	-4.92	5.68	0.888	-	-
	300 < dose ≤ 500 mg/day	1	0.15	-2.91	3.21	0.923	-	-
	> 500 mg/day	1	-0.3	-4.08	3.48	0.876	-	-
	Health status
	Healthy	0	-	-	-	-	-	-
	Type 2 diabetics	0	-	-	-	-	-	-
	Metabolic syndrome	1	0.38	-4.92	5.68	0.888	-	-
	Overweight/obese	0	-	-	-	-	-	-
	Dyslipidemic	1	0.15	-2.91	3.21	0.923	-	-
	Fatty liver	1	-1.34	-6.7	4.02	0.624	-	-
	Other diseases	1	-0.3	-4.08	3.48	0.876	-	-
	Formula
	Purified anthocyanin	0	-	-	-	-	-	-
	Anthocyanin-rich	4	-0.15	-2.16	1.86	0.881	0	0.965
	Study quality (risk of bias)
	Good	2	-0.47	-4.24	3.3	0.807	0	0.655
	Fair	2	-0.03	-2.41	2.35	0.981	0	0.856
	Low	0	-	-	-	-	-	-
LDL-C	Intervention duration						66.9	0
	≤ 4 weeks	14	-0.24	-0.43	-0.05	0.016	20.6	0.23
	4 < duration ≤ 8 weeks	10	-0.5	-0.94	-0.07	0.023	84.8	0
	8 < duration ≤ 12 weeks	9	-0.28	-0.44	-0.12	0.001	23.8	0.232
	> 12 weeks	4	-0.42	-0.8	-0.03	0.033	74.9	0.008
	Anthocyanins dosage
	≤ 100 mg/day	15	-0.35	-0.68	-0.03	0.034	80.5	0
	100 < dose ≤ 300 mg/day	8	-0.29	-0.61	0.04	0.082	48.7	0.058
	300 < dose ≤ 500 mg/day	12	-0.38	-0.55	-0.22	0	48.3	0.031
	> 500 mg/day	2	-0.29	-0.73	0.14	0.185	1.4	0.314
	Health status
	Healthy	10	-0.17	-0.38	0.04	0.122	0	0.95
	Type 2 diabetics	0	-	-	-	-	-	-
	Metabolic syndrome	4	-0.4	-1.05	0.25	0.224	77.8	0.004
	Overweight/obese	3	-0.22	-0.56	0.12	0.21	0	0.414
	Dyslipidemic	10	-0.5	-0.69	-0.31	0	56.5	0.014
	Fatty liver	3	-0.3	-0.58	-0.02	0.037	0	0.373
	Other diseases	7	-0.41	-0.98	0.16	0.162	89.5	0
	Formula
	Purified anthocyanin	14	-0.32	-0.48	-0.16	0	45.1	0.034
	Anthocyanin-rich	23	-0.38	-0.62	-0.14	0.002	74.1	0
	Study quality (risk of bias)
	Good	32	-0.37	-0.53	-0.2	0	70.6	0
	Fair	4	-0.16	-0.45	0.12	0.264	0	0.815
	Low	1	-0.26	-1.11	0.59	0.551	-	-
HDL-C	Intervention duration						88.4	0
	≤ 4 weeks	14	1.26	0.63	1.88	0	90.4	0
	4 < duration ≤ 8 weeks	11	0.8	0.15	1.46	0.016	93.1	0
	8 < duration ≤ 12 weeks	9	0.24	0.04	0.44	0.017	48.4	0.05
	> 12 weeks	4	0.53	0.24	0.81	0	54.6	0.085
	Anthocyanins dosage
	≤ 100 mg/day	15	0.74	0.29	1.19	0.001	89.1	0
	100 < dose ≤ 300 mg/day	9	1.69	0.64	2.75	0.002	94.5	0
	300 < dose ≤ 500 mg/day	12	0.46	0.22	0.69	0	74.2	0
	> 500 mg/day	2	0.03	-0.4	0.46	0.897	0	0.873
	Health status
	Healthy	11	1.83	0.83	2.83	0	93.8	0
	Type 2 diabetics	-	-	-	-	-	-	-
	Metabolic syndrome	4	1.24	0.02	2.46	0.047	92.3	0
	Overweight/obese	3	0.03	-0.31	0.37	0.87	0	0.962
	Dyslipidemic	10	0.57	0.23	0.91	0.001	85.7	0
	Fatty liver	3	0.23	-0.05	0.51	0.107	0	0.579
	Other diseases	7	0.17	-0.07	0.42	0.17	45.3	0.089
	Formula
	Purified anthocyanin	14	0.99	0.61	1.36	0	89.3	0
	Anthocyanin-rich	24	0.52	0.17	0.87	0.004	87.8	0
	Study quality (risk of bias)
	Good	33	0.79	0.51	1.08	0	89.8	0
	Fair	4	0.14	-0.15	0.43	0.338	0	0.895
	Low	1	0.07	-0.78	0.91	0.872	-	-
TG	Intervention duration						77.5	0
	≤ 4 weeks	13	-0.79	-1.35	-0.22	0.007	87.5	0
	4 < duration ≤ 8 weeks	11	-0.35	-0.58	-0.12	0.003	53.2	0.019
	8 < duration ≤ 12 weeks	10	-0.03	-0.16	0.11	0.699	0	0.999
	> 12 weeks	4	0.26	-0.15	0.67	0.213	78	0.003
	Anthocyanins dosage
	≤ 100 mg/day	14	-0.35	-0.61	-0.1	0.006	64.5	0
	100 < dose ≤ 300 mg/day	9	-0.96	-1.84	-0.08	0.032	92.8	0
	300 < dose ≤ 500 mg/day	12	-0.02	-0.14	0.09	0.691	0	0.996
	> 500 mg/day	3	-0.2	-0.52	0.13	0.239	0	0.964
	Health status
	Healthy	10	-0.2	-0.43	0.03	0.086	12.4	0.328
	Type 2 diabetics	1	-0.22	-0.73	0.28	0.382	-	-
	Metabolic syndrome	5	-0.16	-0.95	0.62	0.687	87.6	0
	Overweight/obese	3	-2.91	-5.87	0.04	0.053	97.1	0
	Dyslipidemic	10	-0.2	-0.41	0.02	0.08	66.8	0.001
	Fatty liver	3	-0.02	-0.29	0.26	0.897	0	0.906
	Other diseases	6	-0.28	-0.58	0.01	0.057	53	0.059
	Formula
	Purified anthocyanin	14	-0.07	-0.18	0.04	0.205	0	0.938
	Anthocyanin-rich	24	-0.4	-0.71	-0.08	0.013	85	0
	Study quality (risk of bias)
	Good	33	-0.26	-0.45	-0.07	0.008	79.6	0
	Fair	3	-0.25	-0.65	0.16	0.23	10.7	0.326
	Low	2	-0.04	-1.4	1.32	0.955	81.4	0.021
TC	Intervention duration						70.9	0
	≤ 4 weeks	13	-0.16	-0.41	0.1	0.224	48	0.027
	4 < duration ≤ 8 weeks	10	-0.59	-1	-0.17	0.005	82.8	0
	8 < duration ≤ 12 weeks	8	-0.09	-0.23	0.05	0.209	0	0.936
	> 12 weeks	4	0.04	-0.15	0.23	0.678	2.7	0.379
	Anthocyanins dosage
	≤ 100 mg/day	15	-0.3	-0.65	0.04	0.087	82.3	0
	100 < dose ≤ 300 mg/day	8	-0.22	-0.56	0.13	0.217	59.1	0.017
	300 < dose ≤ 500 mg/day	11	-0.11	-0.25	0.02	0.104	23.3	0.222
	> 500 mg/day	1	-0.49	-1.05	0.07	0.086	-	-
	Health status
	Healthy	10	-0.09	-0.32	0.15	0.481	18.2	0.276
	Type 2 diabetics	0	-	-	-	-	-	-
	Metabolic syndrome	4	-0.08	-0.65	0.5	0.797	76.1	0.006
	Overweight/obese	4	-0.12	-0.42	0.19	0.467	0	0.742
	Dyslipidemic	10	-0.4	-0.73	-0.06	0.02	85.6	0
	Fatty liver	2	-0.35	-0.67	-0.02	0.036	9.5	0.293
	Other diseases	5	-0.34	-0.78	0.1	0.125	80.2	0
	Formula
	Purified anthocyanin	14	-0.05	-0.17	0.06	0.345	0	0.991
	Anthocyanin-rich	21	-0.38	-0.65	-0.11	0.006	79.1	0
	Study quality (risk of bias)
	Good	30	-0.24	-0.41	-0.06	0.008	74.6	0
	Fair	3	-0.26	-0.58	0.07	0.12	2.9	0.357
	Low	2	-0.01	-0.57	0.56	0.983	0	0.916
CRP	Intervention duration						0	0.855
	≤ 4 weeks	7	-0.15	-0.35	0.04	0.124	0	0.828
	4 < duration ≤ 8 weeks	9	-0.21	-0.45	0.03	0.092	20.9	0.257
	8 < duration ≤ 12 weeks	5	-0.09	-0.27	0.1	0.365	0	0.867
	> 12 weeks	2	-0.21	-0.44	0.02	0.07	0	1
	Anthocyanins dosage
	≤ 100 mg/day	8	-0.1	-0.29	0.09	0.294	0	0.786
	100 < dose ≤ 300 mg/day	6	-0.17	-0.4	0.05	0.133	0	0.789
	300 < dose ≤ 500 mg/day	6	-0.16	-0.31	-0.01	0.039	0	0.915
	> 500 mg/day	3	-0.37	-1.09	0.35	0.316	70	0.036
	Health status
	Healthy	5	-0.43	-0.77	-0.09	0.013	31.9	0.209
	Type 2 diabetics	0	-	-	-	-	-	-
	Metabolic syndrome	1	-0.09	-0.72	0.55	0.789	-	-
	Overweight/obese	2	-0.2	-0.73	0.32	0.441	0	0.505
	Dyslipidemic	6	-0.18	-0.34	-0.02	0.026	0	0.872
	Fatty liver	1	-0.06	-0.47	0.36	0.79	-	-
	Other diseases	8	-0.03	-0.21	0.15	0.718	0	0.946
	Formula
	Purified anthocyanin	7	-0.14	-0.28	-0.01	0.04	0	0.919
	Anthocyanin-rich	16	-0.17	-0.32	-0.02	0.032	0	0.594
	Study quality (risk of bias)
	Good	16	-0.13	-0.25	-0.02	0.025	0	0.994
	Fair	7	-0.29	-0.59	0.01	0.055	38.6	0.134
	Low	0	-	-	-	-	-	-
TNF-α	Intervention duration						86.4	0
	≤ 4 weeks	12	-0.57	-1.22	0.09	0.091	92.8	0
	4 < duration ≤ 8 weeks	4	0.13	-0.18	0.43	0.427	0	0.513
	8 < duration ≤ 12 weeks	4	-0.22	-0.45	0.01	0.061	0	0.423
	> 12 weeks	3	-0.13	-0.34	0.08	0.235	0	0.983
	Anthocyanins dosage
	≤ 100 mg/day	10	0.01	-0.16	0.18	0.906	0	0.865
	100 < dose ≤ 300 mg/day	5	-0.15	-0.39	0.09	0.229	0	0.803
	300 < dose ≤ 500 mg/day	7	-1.04	-1.94	-0.14	0.024	95.9	0
	> 500 mg/day	1	0.29	-0.39	0.97	0.403	-	-
	Health status
	Healthy	9	-0.06	-0.25	0.13	0.535	0	0.987
	Type 2 diabetics	1	-0.08	-0.59	0.43	0.752	-	-
	Metabolic syndrome	1	-0.52	-1.16	0.12	0.113	-	-
	Overweight/obese	3	0.15	-0.21	0.51	0.402	0	0.678
	Dyslipidemic	6	-0.12	-0.28	0.04	0.149	0	0.503
	Fatty liver	1	-7.68	-8.89	-6.46	0	-	-
	Other diseases	2	-0.02	-0.6	0.57	0.95	35.9	0.212
	Formula
	Purified anthocyanin	12	-0.12	-0.25	0.01	0.066	0	0.975
	Anthocyanin-rich	11	-0.59	-1.36	0.17	0.126	93.7	0
	Study quality (risk of bias)
	Good	17	-0.4	-0.8	0	0.051	89.9	0
	Fair	6	-0.02	-0.23	0.2	0.892	0	0.956
	Low	0	-	-	-	-	-	-
IL-6	Intervention duration						47.7	0.01
	≤ 4 weeks	9	-0.32	-0.64	-0.01	0.042	54.3	0.025
	4 < duration ≤ 8 weeks	6	0.07	-0.17	0.31	0.582	0	0.842
	8 < duration ≤ 12 weeks	4	-0.37	-0.78	0.04	0.076	66.5	0.03
	> 12 weeks	1	-0.32	-0.83	0.19	0.218	-	-
	Anthocyanins dosage
	≤ 100 mg/day	9	-0.29	-0.53	-0.04	0.023	36.9	0.123
	100 < dose ≤ 300 mg/day	6	0.03	-0.19	0.25	0.783	0	0.809
	300 < dose ≤ 500 mg/day	4	-0.42	-0.97	0.13	0.136	74.1	0.009
	> 500 mg/day	1	0.15	-0.62	0.93	0.698	-	-
	Health status
	Healthy	9	-0.23	-0.53	0.07	0.134	53.8	0.027
	Type 2 diabetics	1	-0.32	-0.83	0.19	0.218	-	-
	Metabolic syndrome	1	0.09	-0.55	0.72	0.788	-	-
	Overweight/obese	3	0.01	-0.35	0.36	0.973	0	0.873
	Dyslipidemic	4	-0.5	-0.84	-0.16	0.004	53.7	0.091
	Fatty liver	0	-	-	-	-	-	-
	Other diseases	2	0.24	-0.25	0.74	0.329	0	0.451
	Formula
	Purified anthocyanin	10	-0.4	-0.68	-0.13	0.004	62.2	0.005
	Anthocyanin-rich	10	-0.01	-0.2	0.19	0.959	0	0.753
	Study quality (risk of bias)
	Good	15	-0.31	-0.52	-0.11	0.002	47.6	0.021
	Fair	5	0.15	-0.11	0.41	0.264	0	0.982
	Low	0	-	-	-	-	-	-
a The pooled effects sizes and 95% CIs were calculated using the random-effects model.
b P value obtained from subgroup analysis.
c Between-study heterogeneity was examined using the I-squared and Cochrane’s Q test.
Abbreviations: CI -Confidence interval; BMI -Body mass index; WC -Waist circumference; HC -Hip circumference; BF% -Body fat percentage; LDL-C -Low density lipoprotein cholesterol; HDL-C -High density lipoprotein cholesterol; TG -Triglycerides; TC -Total cholesterol; CRP -C-reactive protein; TNF-α; IL-6 -Interleukin 6.
